# Supplementary material for: miRTex: A Text Mining System for miRNA-Gene Relation Extraction
Source: PLoS Comput Biol. 2015 Sep 25;11(9):e1004391. doi: 10.1371/journal.pcbi.1004391 (PMC4583433; doi:10.1371/journal.pcbi.1004391)
Supplement: S1 Table — (XLSX) [file pcbi.1004391.s001.xlsx]

## Sheet: Lexico-syntactic Rules
Each rule has a typical syntatic pattern, and its variations are captured by a set of tree regular expressions. For tree regular expressions see http://nlp.stanford.edu/software/tregex.shtml. Each rule has typing constraint for its argument, and it can be instantiated with a specific trigger word. Take Rule "agent: NP-VP" as an example, if to extract miRNA-gene regulation relation, the type of th…
Name	Typical Syntactic Pattern	Voice	Trigger	Semantic Role	Example
agent: NP-VP	S → NP VP	Active	VP.head = trigger	NP = agent	A miRNA regulates a gene.
theme: NP-VP-passive	S → NP VP0 VP0 → V VP1	Passive	VP1.head = trigger	NP = theme	A gene is regulated.
agent: VP-by-NP	VP → V PP PP → by NP	Passive	VP.head = trigger	NP = agent	Regulated by a miRNA.
theme: VP-NP	VP0 → VP1 NP	Active	VP1.head = trigger	NP = theme	A miRNA regulates a gene.
agent: null-arg-VP	S → NP0 VP0 VP0 → V NP1 PP PP → by VP1	Active	VP1.head = trigger	NP0 = agent	A miRNA regulates a process by targeting a gene.
agent: null-arg-NP	S → NP0 VP VP → V NP1 PP PP → by NP2	Active	NP2.head = trigger	NP0 = agent	A miRNA regulates a process by regulation of a gene.
agent: NP-by-NP	NP0 → NP1 PP PP → by NP2		NP0.head = trigger	NP2 = agent	Regulation by a miRNA.
agent: NN-NN-1	NP → NN0 NN1		NN1 = trigger	NN0 = agent	A miRNA target.
agent: NN-NN-2	NP → NN0 NN1		NN1 = trigger	NN1 = agent	A gene regulator.
agent: NN-NN-3	NP0 → NP1 PP NP1 → NN0 NN1 PP → of NN2		NN1 = trigger	NN0 = agent	miRNA regulation of a gene.
theme: NN-NN-1	NP → NN0 NN1		NN1 = trigger	NN1 = theme	A miRNA target.
theme: NN-NN-2	NP0 → NP1 PP NP1 → NN0 NN1 PP → by NN2		NN1 = trigger	NN0 = theme	Gene regulation by a miRNA.
theme: NP-of-NP-1	NP0 → NP1 PP PP → of NP2		NP0.head = trigger	NP2 = theme	Regulation of a gene.
theme: NP-of-NP-2	NP0 → NP1 PP PP → of NP2		NP0.head = trigger	NP1 = theme	Target of a miRNA.
agent: NP-of-NP-1	NP0 → NP1 PP PP → of NP2		NP0.head = trigger	NP2 = agent	Target of a miRNA.
agent: NP-of-NP-2	NP0 → NP1 PP PP → of NP2		NP0.head = trigger	NP1 = agent	Regulator of a gene.
theme: NP-JJ	S → NP VP VP → V ADJP		ADJP.head = trigger	NP = theme	A gene is miRNA-targeted.
theme: JJ-NP	NP → JJ NN		JJ = trigger	NN = theme	A miRNA-targeted gene.
agent: JJ	JJ		JJ = trigger	JJ = agent	miRNA-targeted.

## Sheet: Tree Regular Expressions
Rule	Tree Regular expressions
agent: NP-VP	__=p < (/^N.*$/=arg $+ (VP=tr !<< /^(be|is|are|was|were|been)$/ <+(VP) VBD|VBZ|VBP|VBG|VB))
	__=p < (/^N.*$/=arg $+ (VP <+(VP) (VP=tr !<< /^(be|is|are|was|were|been)$/ <+(VP) VBD|VBZ|VBP|VBG|VB)))
	__=p < (/^N.*$/=arg $+ (ADVP $+ (VP=tr !<< /^(be|is|are|was|were|been)$/ <+(VP) VBD|VBZ|VBP|VBG|VB)))
	__=p < (NP=arg $+ (S <: (VP <1 TO <2 (VP !<< /^(be|is|are|was|were|been)$/ <1 VB=tr))))
	__=p < (/^N.*$/=arg $+ (VP <1 (VBD|VBZ|VBP|VBG|VB|AUX <, /be|is|are|was|were|been/) << (TO $+ (VP <1 VB=tr))))
	__=p < (/^N.*$/=arg $+ (VP <1 (/^V.*?/ <, /be|is|are|was|were|been/) << (TO $+ (VP <1 VB=tr))))
	__=p < (/^N.*$/=arg $+ (VP <+(VP) (S <<, /to/ <+(VP) VBD|VBZ|VBP|VBG|VB=tr)))
theme: NP-VP-passive	__=p < (/^N.*$/=arg $++ (VP < (VBD|VBZ|VBP|VBG|VB|AUX < /^(be|is|are|was|were|been)$/) < (VP|ADJP < JJ|VBN=tr)))
	__=p < (/^N.*$/=arg $++ (VP < (VP < (VBD|VBZ|VBP|VBG|VB|AUX <, /^(be|is|are|was|were|been)$/)) < (VP|ADJP < JJ|VBN=tr)))
	__=p < (/^N.*$/=arg $++ (VP < (VBD|VBZ|VBP|VBG|VB|AUX <, /^(be|is|are|was|were|been)$/) << (VP < TO << (VP|ADJP < JJ|VBN=tr))))
	__=p < (/^N.*$/=arg $++ (VP < (VP < (VBD|VBZ|VBP|VBG|VB|AUX <, /^(be|is|are|was|were|been)$/)) << (VP < TO << (VP|ADJP < JJ|VBN=tr))))
agent: VP-by-NP	__=p < (VBN|JJ=tr $+ (PP <<, /by/ <2 NP=arg))
theme: VP-NP	VP=p < (VBD|VBZ|VBP|VBG|VB=tr !<< /^(be|is|are|was|were|been)$/ $+ /N.*/=arg)
	VP=p < (VBD|VBZ|VBP|VBG|VB=tr !<< /^(be|is|are|was|were|been)$/ $+ (ADVP $+ /N.*/=arg))
	VP=p < ((VBD|VBZ|VBP|VBG|VB|AUX < /^(had|has|have)$/) $++ (VP < (VBN=tr $+ /N.*/=arg)))
	VP=p < (VBD|VBZ|VBP|VBG|VP|VB=tr !<< /^(be|is|are|was|were|been)$/ $+ (PP <1 TO <2 /^N.*$/=arg))
	VP=p < ((VBN=tr <<: /bound/) $+ (PP <1 TO <2 /^N.*$/=arg))
	VP=p < (VBD|VBZ|VBP|VBG|VP|VB=tr !<< /^(be|is|are|was|were|been)$/ $+ (PP <1 RB <2 TO <3 /^N.*$/=arg))
	VP=p < (VBD|VBZ|VBP|VBG|VP|VB=tr !<< /^(be|is|are|was|were|been)$/ $+ (ADVP $+ (PP <1 TO <2 /^N.*$/=arg)))
	ADJP=p < (JJ=tr $+ (PP <1 TO <2 /^N.*$/=arg))
	__=p < ((NP <- NN|VBG=tr) $+ (PP <1 TO <2 /^N.*$/=arg))
	__=p < (VBD|VBZ|VBP|VBG|VP|VB=tr $+ (PP <1 (IN <, /at|on/) <2 /^N.*$/=arg))
	__=p < (/^VBD|VBZ|VBP|VBG|VP|VB$/=tr $+ (PP <1 (IN << /with/) <2 /^N.*$/=arg))
	__=p < (/^VBD|V BZ|VBP|VBG|VP|VB$/=tr $+ (NP <2 (PP <1 (IN << /with/) <2 /^N.*$/=arg)))
	VP=p < (/^VBD|VBZ|VBP|VBG|VP|VB$/=tr $+ (ADVP $+ (PP <1 (IN << /with/) <2 /^N.*$/=arg)))
agent: null-arg-VP	__=p < (NP=arg $+ (VP <+(VP) (VBD|VBZ|VBP|VBG|VB|AUX|MD $++ (PP <<, /by|through|via/ < (S <<# VBD|VBZ|VBP|VBG|VB=tr)))))
agent: null-arg-NP	__=p < (NP=arg $+ (VP << (PP <<, (/by|via|through/) < (NP <<, (NN=tr <, /ion$/))) !<< SBAR))
	__=p < (NP=arg $+ (ADVP|PP $+ (VP << (PP <<, (/by|via|through/) < (NP <<, (NN=tr <, /ion$/))) !<< SBAR)))
	__=p < (NP=arg $++ (VP << (PP <<, (/by|via|through/) < (NP <<# NN=tr)) !<< SBAR))
agent: NP-by-NP	__=p < ((PP < (IN <<, /^of$/ $+ /^N.*$/)) $- /^N.*$/=tr $+ (PP <<, /by/ <2 NP=arg))
	__=p < (/^N.*$/=tr $+ (PP <<, /by/ <2 NP=arg))
agent: NN-NN-1	NP=p <-2 /^N.*|JJ|CD$/=arg <-1 /^N.*$/=tr !< /,/ !< CC
	NP=p <-3 /^N.*|CD$/=arg <-2 __=tr <-1 /^N.*$/ !< /,/ !< CC
	NP=p <-4 /^N.*|CD$/=arg <-3 __=tr <-1 /^N.*$/ !< /,/ !< CC
	__=p < (/PRP|WP/=arg $+ (NN=tr <<: /binding/))
	NP=p < (NN|NNS|NNP|NNPS=arg $++ /^(NN|NNS)$/=tr)
	NP=p < (NN|NNS|NNP|NNPS=arg $+ (JJ $+ NN|NNS=tr))
	__=p < (NP=arg $+ (CC $+ (NP << NN|NNS|NNP|NNPS=tr)))
agent: NN-NN-2	__=p < (NP=arg <<- NN|NNS|NNP|NNPS=tr !<< SBAR)
agent: NN-NN-3	NP=p <-2 /^N.*|JJ|CD$/=arg <-1 /^N.*$/=tr !< /,/ !< CC
	NP=p <-3 /^N.*|CD$/=arg <-2 __=tr <-1 /^N.*$/ !< /,/ !< CC
	NP=p <-4 /^N.*|CD$/=arg <-3 __=tr <-1 /^N.*$/ !< /,/ !< CC
	__=p < (/PRP|WP/=arg $+ (NN=tr <<: /binding/))
theme: NN-NN-1	__=p < (NP=arg < (NN|NNS|NNP|NNPS=tr !<<, /^targeting$/))
	__=p < (NP=arg << (NN|NNS|NNP|NNPS=tr !<<, /^targeting$/) !<< VP|PP)
theme: NN-NN-2	NP=p <-2 /^N.*|JJ|CD$/=arg <-1 /^N.*$/=tr !< /,/ !< CC
	NP=p <-3 /^N.*|CD$/=arg <-2 __=tr <-1 /^N.*$/ !< /,/ !< CC
	NP=p <-4 /^N.*|CD$/=arg <-3 __=tr <-1 /^N.*$/ !< /,/ !< CC
	__=p < (/PRP|WP/=arg $+ (NN=tr <<: /binding/))
theme: NP-of-NP-1	__=p < (/^N.*$/=tr $+ (PP < (IN <<, /^of$/ $+ /^N.*$/=arg)))
theme: NP-of-NP-2	__=p < (NP=arg !<< SBAR < (/^N.*$/ < NN|NNS|NNP|NNPS=tr $+ (PP < (IN <<, /^(of|for)$/ $+ /^N.*$/))))
agent: NP-of-NP-1	__=p < (/^N.*$/ < NN|NNS|NNP|NNPS=tr $+ (PP < (IN <<, /^(of|for)$/ $+ /^N.*$/=arg)))
agent: NP-of-NP-2	__=p < (NP=arg < (/^N.*$/ <- NN|NNS|NNP|NNPS=tr $+ (PP < (IN <<, /^(of|for)$/ $+ /^N.*$/))) !<< SBAR)
theme: NP-JJ	__=p < (/^N.*$/=arg $++ (VP < JJ|VBN=tr))
	__=p < (/^N.*$/=arg $++ (VP < (VBD|VBZ|VBP|VBG|VB|AUX < /^(be|is|are|was|were|been)$/) < (VP|ADJP < JJ|VBN=tr)))
	__=p < (/^N.*$/=arg $++ (VP < (VP < (VBD|VBZ|VBP|VBG|VB|AUX <, /^(be|is|are|was|were|been)$/)) < (VP|ADJP < JJ|VBN=tr)))
	__=p < (/^N.*$/=arg $++ (VP << (VP < TO << (VP|ADJP < JJ|VBN=tr))))
	__=p < (/^N.*$/=arg $++ (VP < (VBD|VBZ|VBP|VBG|VB|AUX <, /^(be|is|are|was|were|been)$/) << (VP < TO << (VP|ADJP < JJ|VBN=tr))))
	__=p < (/^N.*$/=arg $++ (VP < (VP < (VBD|VBZ|VBP|VBG|VB|AUX <, /^(be|is|are|was|were|been)$/)) << (VP < TO << (VP|ADJP < JJ|VBN=tr))))
theme: JJ-NP	ADJP=p < (JJ=tr $+ (PP <1 TO <2 /^N.*$/=arg))
agent: JJ	__=p < (NP < (JJ=tr < /-/ == JJ=arg))

## Sheet: Trigger Words
Trigger Word	Part-of-speeach	Note
target	VB
target	VBP
targets	VBZ
targeted	VBD
targeted	VBN
targeted	JJ
targeting	VBG
targeting	JJ
targeting	NN
target	NN
targets	NNS
regulate	VB	Include trigger words prefixed with "up" or "down"
regulate	VBP	Include trigger words prefixed with "up" or "down"
regulates	VBZ	Include trigger words prefixed with "up" or "down"
regulated	VBD	Include trigger words prefixed with "up" or "down"
regulated	VBN	Include trigger words prefixed with "up" or "down"
regulated	JJ	Include trigger words prefixed with "up" or "down"
regulating	VBG	Include trigger words prefixed with "up" or "down"
regulation	NN	Include trigger words prefixed with "up" or "down"
regulator	NN	Include trigger words prefixed with "up" or "down"
regulators	NNS	Include trigger words prefixed with "up" or "down"
stimulate	VB
stimulate	VBP
stimulates	VBZ
stimulated	VBD
stimulated	VBN
stimulated	JJ
stimulating	VBG
stimulation	NN
increase	VB
increase	VBP
increases	VBZ
increased	VBD
increased	VBN
increased	JJ
increasing	VBG
increase	NN
decrease	VB
decrease	VBP
decreases	VBZ
decreased	VBD
decreased	VBN
decreased	JJ
decreasing	VBG
decrease	NN
suppress	VB
suppress	VBP
suppresses	VBZ
suppressed	VBD
suppressed	VBN
suppressed	JJ
suppressing	VBG
suppress	NN
suppression	NN
suppressor	NN
suppressors	NNS
repress	VB
repress	VBP
represses	VBZ
repressed	VBD
repressed	VBN
repressed	JJ
repressing	VBG
repression	NN
repressor	NN
repressors	NNS
inhibit	VB
inhibit	VBP
inhibits	VBZ
inhibited	VBD
inhibited	VBN
inhibited	JJ
inhibiting	VBG
inhibit	NN
inhibition	NN
inhibitor	NN
inhibitors	NNS
block	VB
block	VBP
blocks	VBZ
blocked	VBD
blocked	VBN
blocked	JJ
blocking	VBG
block	NN
reduce	VB
reduce	VBP
reduces	VBZ
reduced	VBD
reduced	VBN
reduced	JJ
reducing	VBG
reduce	NN
bind	VB
bind	VBP
binds	VBZ
bound	VBD
bound	VBN
bound	JJ
binding	VBG
binding	NN
act	VB
act	VBP
acts	VBZ
acted	VBD
acted	VBN
acted	JJ
acting	VBG
acting	NN
action	NN
actions	NNS
actor	NN
actors	NNS
dampen	VB
dampen	VBP
dampens	VBZ
dampened	VBD
dampened	VBN
dampened	JJ
dampening	VBG
dampen	NN
interact	VB
interact	VBP
interacts	VBZ
interacted	VBD
interacted	VBN
interacted	JJ
interacting	VBG
interact	NN
interaction	NN
interactions	NNS
alter	VB
alter	VBP
alters	VBZ
altered	VBD
altered	VBN
altered	JJ
altering	VBG
alter	NN
associate	VB
associate	VBP
associates	VBZ
associated	VBD
associated	VBN
associated	JJ
associating	VBG
association	NN
associations	NNS
correlate	VB
correlate	VBP
correlates	VBZ
correlated	VBD
correlated	VBN
correlated	JJ
correlating	VBG
correlation	NN
correlations	NN
relate	VB
relate	VBP
relates	VBZ
related	VBD
related	VBN
related	JJ
relating	VBG
relation	NN
relations	NNS
relationship	NN
relationships	NNS
diminish	VB
diminish	VBP
diminishes	VBZ
diminished	VBD
diminished	VBN
diminished	JJ
diminishing	VBG
diminution	NN
control	VB
control	VBP
controls	VBZ
controlled	VBD
controlled	VBN
controlled	JJ
controlling	VBG
control	NN
silence	VB
silence	VBP
silences	VBZ
silenced	VBD
silenced	VBN
silenced	JJ
silencing	VBG
enhance	VB
enhance	VBP
enhances	VBZ
enhanced	VBD
enhanced	VBN
enhanced	JJ
enhancing	VBG
enhance	NN
enhancer	NN
enhancers	NNS
promote	VB
promote	VBP
promotes	VBZ
promoted	VBD
promoted	VBN
promoted	JJ
promoting	VBG
promotion	NN
cleave	VB
cleave	VBP
cleaves	VBZ
cleaved	VBD
cleaved	VBN
cleaved	JJ
cleaving	VBG
cleavage	NN
amplify	VB
amplify	VBP
amplifies	VBZ
amplified	VBD
amplified	VBN
amplified	JJ
amplifying	VBG
amplification	NN
induce	VB
induce	VBP
induces	VBZ
induced	VBD
induced	VBN
induced	JJ
inducing	VBG
prevent	VB
prevent	VBP
prevents	VBZ
prevented	VBD
prevented	VBN
prevented	JJ
preventing	VBG
prevention	NN
contribute	VB
contribute	VBP
contributes	VBZ
contributed	VBD
contributed	VBN
contributed	JJ
contributing	VBG
contribution	NN
contributions	NNS
contributor	NN
contributors	NNS
activate	VB
activate	VBP
activates	VBZ
activated	VBD
activated	VBN
activated	JJ
activating	VBG
activate	NN
activation	NN
activator	NN
activators	NNS
modulate	VB
modulate	VBP
modulates	VBZ
modulated	VBD
modulated	VBN
modulated	JJ
modulating	VBG
modulate	NN
modulation	NN
modulator	NN
modulators	NNS
