# Supplementary material for: miRTex: A Text Mining System for miRNA-Gene Relation Extraction
Source: PLoS Comput Biol. 2015 Sep 25;11(9):e1004391. doi: 10.1371/journal.pcbi.1004391 (PMC4583433; doi:10.1371/journal.pcbi.1004391)
Supplement: S3 Table — (XLSX) [file pcbi.1004391.s003.xlsx]

## Sheet: Sheet1
Entity	Relation	Entity	PMID	Tool/Database
miR159	targets	MYB101	17217461	miRTex
miR159	targets	MYB33	17217461	miRTex
miR169	targets	NFYA	24336445	miRTex
miR398	targets	CSD1	19148671	miRTex
miR398	targets	CSD2	19148671	miRTex
miR402	targets	DML3	20460498	miRTex
miR395	targets	APS1	20839006	miRTex
miR395	targets	APS3	20839006	miRTex
miR395	targets	APS4	20839006	miRTex
miR395	targets	SULTR2;1	20839006	miRTex
NFYA	promotes_txn	FLC	24336445	manual from abstract with miRTex result
FLC	represses_txn	LFY	24336445	manual from abstract with miRTex result
FLC	represses_txn	FT	24336445	manual from abstract with miRTex result
MPK3	phosphorylates	MYB44	23437396, 23307919	RLIMS-P, PhosPhAt
MPK3	phosphorylates	VIP1	23437396, 17921317	RLIMS-P, PhosPhAt
CPK32	phosphorylates	ABF4	20497378, 16299177	RLIMS-P, PhosPhAt
CPK4	phosphorylates	ABF4	20497378, 17921317	RLIMS-P, PhosPhAt
CPK11	phosphorylates	ABF4	20497378, 23307919	RLIMS-P, PhosPhAt
MPK6	phosphorylates	ZAT6	23257164, 23307919, 19541597, 23658427	RLIMS-P, PhosPhAt
SRK2C	phosphorylates	NTL6	22967043, 23307919	RLIMS-P, PhosPhAt
CRK36	phosphorylates	ARCK1	22225700	RLIMS-P
CKL6	phosphorylates	LFY	21692804	PhosPhAt
CPK12	phosphorylates	ABF4	16126836	PhosPhAt
MKK4	phosphorylates	MYB44	19541597	PhosPhAt
MPK10	phosphorylates	MYB101	19095804	PhosPhAt
MPK3	phosphorylates	FT	19095804, 22967043	PhosPhAt
MPK3	phosphorylates	FLC	19095804	PhosPhAt
MPK4	phosphorylates	MYB101	19095804	PhosPhAt
MPK4	phosphorylates	FLC	19095804	PhosPhAt
MPK5	phosphorylates	FLC	19095804	PhosPhAt
MPK6	phosphorylates	FT	19095804, 23437396	PhosPhAt
MPK6	phosphorylates	FLC	19095804	PhosPhAt
MPK6	phosphorylates	MYB44	23307919	PhosPhAt
CSD2	interacts_with	CSD1		STRING
APS3	interacts_with	APS1		STRING
CPK12	interacts_with	CPK32		STRING
ABF4	interacts_with	FT		STRING
MPK3	interacts_with	MKK4		STRING
MPK6	interacts_with	MKK4		STRING
CSD2	interacts_with	CSD1		STRING
APS1	interacts_with	APS3		STRING
APS1	interacts_with	APS4		STRING
APS3	interacts_with	APS4		STRING
