# Supplementary material for: miRTex: A Text Mining System for miRNA-Gene Relation Extraction
Source: PLoS Comput Biol. 2015 Sep 25;11(9):e1004391. doi: 10.1371/journal.pcbi.1004391 (PMC4583433; doi:10.1371/journal.pcbi.1004391)
Supplement: S1 Dataset — The annotation guidelines are included in the dataset. (ZIP) [file pcbi.1004391.s004.zip]

Archive with 705 entries (703 files):
- Annotation Guidelines.docx
- Annotation.xlsx
- README.txt
- development/
- development/16039986.ann
- development/16039986.txt
- development/16443211.ann
- development/16443211.txt
- development/16766263.ann
- development/16766263.txt
- development/16784027.ann
- development/16784027.txt
- development/16929162.ann
- development/16929162.txt
- development/17093929.ann
- development/17093929.txt
- development/17381319.ann
- development/17381319.txt
- development/17891175.ann
- development/17891175.txt
- development/17989227.ann
- development/17989227.txt
- development/18158990.ann
- development/18158990.txt
- development/18523997.ann
- development/18523997.txt
- development/18538729.ann
- development/18538729.txt
- development/18755840.ann
- development/18755840.txt
- development/18835850.ann
- development/18835850.txt
- development/19106636.ann
- development/19106636.txt
- development/19148490.ann
- development/19148490.txt
- development/19267923.ann
- development/19267923.txt
- development/19370505.ann
- development/19370505.txt
- development/19487295.ann
- development/19487295.txt
- development/19487542.ann
- development/19487542.txt
- development/19501389.ann
- development/19501389.txt
- development/19502795.ann
- development/19502795.txt
- development/19535919.ann
- development/19535919.txt
- development/19540661.ann
- development/19540661.txt
- development/19563808.ann
- development/19563808.txt
- development/19581315.ann
- development/19581315.txt
- development/19671845.ann
- development/19671845.txt
- development/19778509.ann
- development/19778509.txt
- development/19789318.ann
- development/19789318.txt
- development/19811312.ann
- development/19811312.txt
- development/19890957.ann
- development/19890957.txt
- development/19921425.ann
- development/19921425.txt
- development/19954774.ann
- development/19954774.txt
- development/19962448.ann
- development/19962448.txt
- development/20015148.ann
- development/20015148.txt
- development/20068099.ann
- development/20068099.txt
- development/20103699.ann
- development/20103699.txt
- development/20122293.ann
- development/20122293.txt
- development/20163779.ann
- development/20163779.txt
- development/20369013.ann
- development/20369013.txt
- development/20371173.ann
- development/20371173.txt
- development/20371610.ann
- development/20371610.txt
- development/20382698.ann
- development/20382698.txt
- development/20399246.ann
- development/20399246.txt
- development/20457614.ann
- development/20457614.txt
- development/20498629.ann
- development/20498629.txt
- development/20545570.ann
- development/20545570.txt
- development/20566686.ann
- development/20566686.txt
- development/20599952.ann
- development/20599952.txt
- development/20627087.ann
- development/20627087.txt
- development/20637509.ann
- development/20637509.txt
- development/20670163.ann
- development/20670163.txt
- development/20827722.ann
- development/20827722.txt
- development/20841499.ann
- development/20841499.txt
- development/20933052.ann
- development/20933052.txt
- development/20974966.ann
- development/20974966.txt
- development/21172025.ann
- development/21172025.txt
- development/21199010.ann
- development/21199010.txt
- development/21239610.ann
- development/21239610.txt
- development/21267675.ann
- development/21267675.txt
- development/21325043.ann
- development/21325043.txt
- development/21401705.ann
- development/21401705.txt
- development/21415464.ann
- development/21415464.txt
- development/21448905.ann
- development/21448905.txt
- development/21472710.ann
- development/21472710.txt
- development/21525189.ann
- development/21525189.txt
- development/21593139.ann
- development/21593139.txt
- development/21682256.ann
- development/21682256.txt
- development/21698185.ann
- development/21698185.txt
- development/21709209.ann
- development/21709209.txt
- development/21761366.ann
- development/21761366.txt
- development/21788439.ann
- development/21788439.txt
- development/21813570.ann
- development/21813570.txt
- development/21880462.ann
- development/21880462.txt
- development/21932404.ann
- development/21932404.txt
- development/21934092.ann
- development/21934092.txt
- development/21944470.ann
- development/21944470.txt
- development/22006119.ann
- development/22006119.txt
- development/22009537.ann
- development/22009537.txt
- development/22012398.ann
- development/22012398.txt
- development/22058146.ann
- development/22058146.txt
- development/22100809.ann
- development/22100809.txt
- development/22119609.ann
- development/22119609.txt
- development/22161164.ann
- development/22161164.txt
- development/22189820.ann
- development/22189820.txt
- development/22241991.ann
- development/22241991.txt
- development/22244746.ann
- development/22244746.txt
- development/22265691.ann
- development/22265691.txt
- development/22289545.ann
- development/22289545.txt
- development/22290424.ann
- development/22290424.txt
- development/22291613.ann
- development/22291613.txt
- development/22311263.ann
- development/22311263.txt
- development/22348968.ann
- development/22348968.txt
- development/22408260.ann
- development/22408260.txt
- development/22415683.ann
- development/22415683.txt
- development/22425976.ann
- development/22425976.txt
- development/22431589.ann
- development/22431589.txt
- development/22438098.ann
- development/22438098.txt
- development/22442111.ann
- development/22442111.txt
- development/22465011.ann
- development/22465011.txt
- development/22474606.ann
- development/22474606.txt
- development/22491216.ann
- development/22491216.txt
- development/22510010.ann
- development/22510010.txt
- development/22510561.ann
- development/22510561.txt
- development/22514717.ann
- development/22514717.txt
- development/22578317.ann
- development/22578317.txt
- development/22593586.ann
- development/22593586.txt
- development/22626809.ann
- development/22626809.txt
- development/22645261.ann
- development/22645261.txt
- development/22661558.ann
- development/22661558.txt
- development/22751686.ann
- development/22751686.txt
- development/22761894.ann
- development/22761894.txt
- development/22767443.ann
- development/22767443.txt
- development/22768114.ann
- development/22768114.txt
- development/22836756.ann
- development/22836756.txt
- development/22840365.ann
- development/22840365.txt
- development/22845403.ann
- development/22845403.txt
- development/22846614.ann
- development/22846614.txt
- development/22847610.ann
- development/22847610.txt
- development/22863868.ann
- development/22863868.txt
- development/22870299.ann
- development/22870299.txt
- development/22876745.ann
- development/22876745.txt
- development/22895360.ann
- development/22895360.txt
- development/22918790.ann
- development/22918790.txt
- development/22958366.ann
- development/22958366.txt
- development/22966344.ann
- development/22966344.txt
- development/23012319.ann
- development/23012319.txt
- development/23018031.ann
- development/23018031.txt
- development/23053883.ann
- development/23053883.txt
- development/23065518.ann
- development/23065518.txt
- development/23066896.ann
- development/23066896.txt
- development/23103739.ann
- development/23103739.txt
- development/23104180.ann
- development/23104180.txt
- development/23118427.ann
- development/23118427.txt
- development/23121285.ann
- development/23121285.txt
- development/23128854.ann
- development/23128854.txt
- development/23173124.ann
- development/23173124.txt
- development/23174904.ann
- development/23174904.txt
- development/23222811.ann
- development/23222811.txt
- development/23250869.ann
- development/23250869.txt
- development/23250910.ann
- development/23250910.txt
- development/23251334.ann
- development/23251334.txt
- development/23285084.ann
- development/23285084.txt
- development/23303397.ann
- development/23303397.txt
- development/23308108.ann
- development/23308108.txt
- development/23322774.ann
- development/23322774.txt
- development/23342174.ann
- development/23342174.txt
- development/23342275.ann
- development/23342275.txt
[truncated: 405 more entries]
