# Supplementary material for: miRTex: A Text Mining System for miRNA-Gene Relation Extraction
Source: PLoS Comput Biol. 2015 Sep 25;11(9):e1004391. doi: 10.1371/journal.pcbi.1004391 (PMC4583433; doi:10.1371/journal.pcbi.1004391)
Supplement: S1 Dataset — The annotation guidelines are included in the dataset. (ZIP) [file pcbi.1004391.s004.zip › Annotation.xlsx]

## Sheet: Development Set
PMID	miRNA	Gene	Directness	Relation Type
17891175	miR-125b	EIF4EBP1	direct	miRNA-gene regulation
17989227	miR-315	Axin	direct	miRNA-gene regulation
17989227	miR-315	Notum	direct	miRNA-gene regulation
18538729	miR-203	ABL1	direct	miRNA-gene regulation
18538729	miR-203	BCR-ABL1	unknown	miRNA-gene regulation
18835850	miR-34	Actb	direct	miRNA-gene regulation
18835850	mmu-miR-34a	Actb	direct	miRNA-gene regulation
18835850	mmu-miR-34b-5p	Actb	direct	miRNA-gene regulation
19502795	miR-124a	IkappaBzeta	direct	miRNA-gene regulation
19535919	miR-30a	beclin 1	direct	miRNA-gene regulation
19778509	miR-124a	CREB	unknown	miRNA-gene regulation
20371173	miR-134	MRP1; ABCC1	unknown	miRNA-gene regulation
20371610	miR-155	FOXO3a	direct	miRNA-gene regulation
20545570	miR-21	hPDCD4; programmed cell death factor 4	direct	miRNA-gene regulation
20545570	miR-21	hPTEN; phosphatase and tensin homolog	direct	miRNA-gene regulation
20545570	miR-21	hSPRY2; sprouty homolog 2	direct	miRNA-gene regulation
20545570	let-7	RAS	unknown	miRNA-gene regulation
21199010	miR-99a	RASGRP3	unknown	miRNA-gene regulation
21199010	miR-125b	GPR160	unknown	miRNA-gene regulation
21199010	miR-216a	PRKCH	unknown	miRNA-gene regulation
21199010	miR-1296	XAF1	unknown	miRNA-gene regulation
21239610	miR-17	Bim; Bim protein	direct	miRNA-gene regulation
21325043	miR-23b	Eps15; EPS15 protein	direct	miRNA-gene regulation
21325043	miR-23b	PTEN; Pten	direct	miRNA-gene regulation
21415464	miR-34a	Bcl-2	direct	miRNA-gene regulation
21415464	miR-30e	Bcl-2	direct	miRNA-gene regulation
21415464	miR-181a	Bcl-2	direct	miRNA-gene regulation
22058146	mir-30d	apoptotic caspase CASP3	unknown	miRNA-gene regulation
22161164	miR-17	p21; cyclin-dependent kinase inhibitor 1A	direct	miRNA-gene regulation
22265691	miR-18a	Ptf1a	direct	miRNA-gene regulation
22290424	miR-422a	MutLalpha	unknown	miRNA-gene regulation
22290424	miR-422a	MLH1	direct	miRNA-gene regulation
22311263	miRNA-146a	Smad4	unknown	miRNA-gene regulation
22438098	pri-miR-325	SLC6A4	direct	miRNA-gene regulation
22465011	miR-499	NKx2.5	unknown	miRNA-gene regulation
22465011	miR-499	GATA4	unknown	miRNA-gene regulation
22465011	miR-499	MEF2C	unknown	miRNA-gene regulation
22465011	miR-499	cTnI	unknown	miRNA-gene regulation
22465011	miR-499	beta-catenin	unknown	miRNA-gene regulation
22510010	miR-22	Erbb3; erythoblastic leukemia viral oncogene homolog 3	direct	miRNA-gene regulation
22514717	miR-205	PTEN	direct	miRNA-gene regulation
22661558	miR-92a	MMP-1	direct	miRNA-gene regulation
22751686	miR-99a	mTOR; mammalian target of rapamycin	direct	miRNA-gene regulation
22845403	miR-126	ADAM9	direct	miRNA-gene regulation
22845403	miR-126	KRAS	direct	miRNA-gene regulation
22845403	miR-126	CRK	direct	miRNA-gene regulation
22870299	miR-142-3p	IL1A; interleukin 1 alpha	direct	miRNA-gene regulation
22870299	miR-205	BCL6	direct	miRNA-gene regulation
22876745	miRNA-146a	interleukin-8	unknown	miRNA-gene regulation
22895360	miR-145	Myo5a	direct	miRNA-gene regulation
22895360	miR-145	Sox9	unknown	miRNA-gene regulation
22895360	miR-145	Mitf	unknown	miRNA-gene regulation
22895360	miR-145	Tyr	unknown	miRNA-gene regulation
22895360	miR-145	Trp1	unknown	miRNA-gene regulation
22895360	miR-145	Rab27a	unknown	miRNA-gene regulation
22895360	miR-145	Fscn1	unknown	miRNA-gene regulation
22958366	miR-130b	PPAR-gamma	direct	miRNA-gene regulation
22958366	miR-130b	C/EBP-beta	direct	miRNA-gene regulation
23018031	miR-146a	IRAK1	direct	miRNA-gene regulation
23018031	miR-146a	IL-17	unknown	miRNA-gene regulation
23103739	MiR-34a	SIRT1; SIRT1 protein	unknown	miRNA-gene regulation
23104180	miR-15a	VEGF-A	direct	miRNA-gene regulation
23104180	miR-16	VEGF-A	direct	miRNA-gene regulation
23104180	miR-15a	vascular endothelial growth factor; VEGF	direct	miRNA-gene regulation
23104180	miR-16	vascular endothelial growth factor; VEGF	direct	miRNA-gene regulation
23104180	miR-15a	BCL2	direct	miRNA-gene regulation
23104180	miR-16	BCL2	direct	miRNA-gene regulation
23128854	miR-17	STAT3	direct	miRNA-gene regulation
23128854	miR-18b	STAT3	direct	miRNA-gene regulation
23128854	miR-361	STAT3	direct	miRNA-gene regulation
23128854	miR-17	HIF-1alpha	direct	miRNA-gene regulation
23128854	miR-18b	HIF-1alpha	direct	miRNA-gene regulation
23128854	miR-361	HIF-1alpha	direct	miRNA-gene regulation
23128854	miR-17	vascular endothelial growth factor; VEGF	direct	miRNA-gene regulation
23128854	miR-18b	vascular endothelial growth factor; VEGF	direct	miRNA-gene regulation
23128854	miR-361	vascular endothelial growth factor; VEGF	direct	miRNA-gene regulation
23128854	miR-361	sst	unknown	miRNA-gene regulation
23128854	miR-361	VEGF	direct	miRNA-gene regulation
23250869	Hsa-miR-196a2*	TP63	unknown	miRNA-gene regulation
23250910	miR-124	Slug	direct	miRNA-gene regulation
23250910	miR-124	E-cadherin	unknown	miRNA-gene regulation
23251334	miR-129-2	SOX4	direct	miRNA-gene regulation
23251334	miR-335	SOX4	direct	miRNA-gene regulation
23285084	miR-17-5p; miR-17	TBC1D2; Armus	direct	miRNA-gene regulation
23303397	miR-124	RhoG	unknown	miRNA-gene regulation
23308108	miR-19b	RNF11	direct	miRNA-gene regulation
23308108	miR-17	RNF11	direct	miRNA-gene regulation
23322774	miR-31; MicroRNA-31	RASA1; RAS p21 GTPase activating protein 1; RASA1 protein	direct	miRNA-gene regulation
23376192	miR-148a	KIT	direct	miRNA-gene regulation
23426184	Let-7	AGO1	direct	miRNA-gene regulation
23426184	miR-103	AGO1	direct	miRNA-gene regulation
23426184	miR-107	AGO1	direct	miRNA-gene regulation
23519695	miR-144	ABCA1	unknown	miRNA-gene regulation
23631646	miR-376c	transforming growth factor-alpha	direct	miRNA-gene regulation
23631646	miR-376c	TGFA	direct	miRNA-gene regulation
23631646	miR-376c	epidermal growth factor receptor	unknown	miRNA-gene regulation
23684747	Let-7b	HNF6	direct	miRNA-gene regulation
23684747	miR-495	HNF6	direct	miRNA-gene regulation
23762265	miR-99a	PKM2	unknown	miRNA-gene regulation
23762265	miR-99a	HIF-1alpha	unknown	miRNA-gene regulation
23764775	miR-199a-5p	FZD4	direct	miRNA-gene regulation
23764775	miR-199a-5p	JAG1	direct	miRNA-gene regulation
23764775	miR-199a-5p	WNT2	direct	miRNA-gene regulation
23774796	miR-24	eNOS	direct	miRNA-gene regulation
23884416	miR-24; MicroRNA-24	NDST1	direct	miRNA-gene regulation
23884416	miR-24	VEGFR2	unknown	miRNA-gene regulation
23954742	microRNA-106b; MiR-106b	mitofusin-2; Mfn2; Mfn2 protein	direct	miRNA-gene regulation
23954742	MiR-106b	peroxisome proliferator-activated receptor gamma coactivator (PGC) -1alpha	unknown	miRNA-gene regulation
23954742	MiR-106b	estrogen-related receptor (ERR)-alpha	unknown	miRNA-gene regulation
24053976	miR-142-3p; microR-142-3p	IRAK-1	direct	miRNA-gene regulation
24053976	microR-142-3p	NF-kappaB1; NF-kappaB	unknown	miRNA-gene regulation
24053976	microR-142-3p	TNF-alpha	unknown	miRNA-gene regulation
24053976	microR-142-3p	IL-6	unknown	miRNA-gene regulation
24099915	miR-31; MicroRNA-31	ABCB9	direct	miRNA-gene regulation
24239242	MicroRNA-150	adiponectin receptor 2; ADIPOR2	direct	miRNA-gene regulation
24376632	miR-155; MicroRNA-155	MXI1	direct	miRNA-gene regulation
16766263	miR-127	BCL6	direct	miRNA-gene regulation
16784027	let-7	Ras	unknown	miRNA-gene regulation
16784027	miR-15a	Bcl-2	unknown	miRNA-gene regulation
16784027	miR-16-1	Bcl-2	unknown	miRNA-gene regulation
16929162	miR-200c	TCF8	direct	miRNA-gene regulation
16929162	miR-200c	BIN1	unknown	miRNA-gene regulation
16929162	miR-200c	RND3	unknown	miRNA-gene regulation
16929162	miR-200c	LHFP	unknown	miRNA-gene regulation
17381319	miR-122	CAT-1	direct	miRNA-gene regulation
19487295	miR-129	GALNT1	direct	miRNA-gene regulation
19487295	miR-129	SOX4	direct	miRNA-gene regulation
19487542	MicroRNA-222; hsa-miR-222	MMP1; matrix metalloproteinase 1	direct	miRNA-gene regulation
19487542	MicroRNA-222; hsa-miR-222	SOD2; superoxide dismutase 2	direct	miRNA-gene regulation
19671845	miR-200	ERRFI-1	direct	miRNA-gene regulation
19671845	miR-200	E-cadherin	unknown	miRNA-gene regulation
19671845	miR-200	ZEB1	unknown	miRNA-gene regulation
19671845	miR-200	ZEB2	unknown	miRNA-gene regulation
19789318	miR-562	EYA1	unknown	miRNA-gene regulation
19890957	miR-218	ECOP; Epidermal growth factor receptor-coamplified and overexpressed protein	direct	miRNA-gene regulation
19890957	miR-218	cyclooxygenase -2	unknown	miRNA-gene regulation
19890957	miR-218	NF-kappaB	unknown	miRNA-gene regulation
20015148	miRNA-491_5p	AFP	direct	miRNA-gene regulation
20015148	miRNA-491_5p	hsp-90	direct	miRNA-gene regulation
20015148	miRNA-491_5p	NF-kappaB	direct	miRNA-gene regulation
20103699	nc-miR-5	FAS	direct	miRNA-gene regulation
20103699	nc-miR-33	FAS	direct	miRNA-gene regulation
20103699	nc-miR-5	Pparbp	direct	miRNA-gene regulation
20103699	nc-miR-33	Pparbp	direct	miRNA-gene regulation
20103699	nc-miR-5	BMP4	direct	miRNA-gene regulation
20103699	nc-miR-33	BMP4	direct	miRNA-gene regulation
20382698	miR-27a	ZBTB10	direct	miRNA-gene regulation
20382698	miR-27a	Sp1	unknown	miRNA-gene regulation
20382698	miR-27a	Sp3	unknown	miRNA-gene regulation
20382698	miR-27a	Sp4	unknown	miRNA-gene regulation
20382698	miR-27a	Myt-1	unknown	miRNA-gene regulation
20382698	miR-27a	ERalpha; Estrogen Receptor {alpha}	unknown	miRNA-gene regulation
20498629	microRNA-210	ISCU; iron-sulfur cluster scaffold homolog	direct	miRNA-gene regulation
20498629	microRNA-210	COX10	direct	miRNA-gene regulation
20566686	miR-1	HDAC4	unknown	miRNA-gene regulation
20566686	miR-1	follistatin	unknown	miRNA-gene regulation
20637509	miR-106b	CDKN1A; p21	unknown	miRNA-gene regulation
20637509	miR-25	CDKN1A; p21	unknown	miRNA-gene regulation
20637509	miR-106b	BCL2L11; Bim	unknown	miRNA-gene regulation
20637509	miR-25	BCL2L11; Bim	unknown	miRNA-gene regulation
20827722	miR-125b	p21Cip1; Waf1	unknown	miRNA-gene regulation
20827722	miR-125b	LIN28B; LIN28B2	direct	miRNA-gene regulation
21593139	miR-375	SEC23A; SEC23A protein	direct	miRNA-gene regulation
21593139	miR-200c	SEC23A; SEC23A protein	direct	miRNA-gene regulation
21682256	microRNA-126	VCAM-1	unknown	miRNA-gene regulation
21698185	miR-17	p21	unknown	miRNA-gene regulation
21698185	miR-106a	p21	unknown	miRNA-gene regulation
21698185	miR-106b	p21	unknown	miRNA-gene regulation
21709209	microRNA-27a	ACE	direct	miRNA-gene regulation
21709209	microRNA-27b	ACE	direct	miRNA-gene regulation
21709209	microRNA-143	ACE2	direct	miRNA-gene regulation
21880462	miR-98	TP53	direct	miRNA-gene regulation
21880462	miR-453	TP53	direct	miRNA-gene regulation
21880462	miR-485	TP53	direct	miRNA-gene regulation
21934092	MicroRNA-499-5p	FOXO4	direct	miRNA-gene regulation
21934092	MicroRNA-499-5p	PDCD4	direct	miRNA-gene regulation
22012398	MicroRNA-33a	ABCA1	unknown	miRNA-gene regulation
22012398	MicroRNA-33b	ABCA1	unknown	miRNA-gene regulation
22012398	miR-33	CROT	direct	miRNA-gene regulation
22012398	miR-33	CPT1A	direct	miRNA-gene regulation
22012398	miR-33	HADHB	direct	miRNA-gene regulation
22012398	miR-33	PRKAA1	direct	miRNA-gene regulation
22012398	miR-33	SREBF1	unknown	miRNA-gene regulation
22012398	miR-33	FASN	unknown	miRNA-gene regulation
22012398	miR-33	ACLY	unknown	miRNA-gene regulation
22012398	miR-33	ACACA	unknown	miRNA-gene regulation
22291613	miR-9	FoxP1	unknown	miRNA-gene regulation
22291613	miR-9	Lhx3	unknown	miRNA-gene regulation
22291613	miR-9	Hb9	unknown	miRNA-gene regulation
22431589	miR-25	p53	unknown	miRNA-gene regulation
22431589	miR-32	p53	unknown	miRNA-gene regulation
22431589	miR-25	Mdm2	direct	miRNA-gene regulation
22431589	miR-32	Mdm2	direct	miRNA-gene regulation
22431589	miR-25	TSC1	direct	miRNA-gene regulation
22431589	miR-32	TSC1	direct	miRNA-gene regulation
22491216	miR-107	PKCepsilon; protein kinase Cepsilon	direct	miRNA-gene regulation
22491216	miR-107	CDK6; cyclin-dependent kinase 6	direct	miRNA-gene regulation
22491216	miR-107	HIF1-beta; hypoxia-inducible factor 1-beta	direct	miRNA-gene regulation
22491216	pre-miR-107	Nanog	unknown	miRNA-gene regulation
22491216	pre-miR-107	Oct3/4	unknown	miRNA-gene regulation
22491216	pre-miR-107	Sox2	unknown	miRNA-gene regulation
22510561	microRNA-16-1	cyclin D1	direct	miRNA-gene regulation
22510561	microRNA-15a	cyclin D1	direct	miRNA-gene regulation
22593586	miR-143	hexokinase 2 gene; Hexokinase 2; HK2	direct	miRNA-gene regulation
22761894	miR-24-1	MEN1	direct	miRNA-gene regulation
22767443	miR-33	ABCB11	direct	miRNA-gene regulation
22767443	miR-33	ATP8B1	direct	miRNA-gene regulation
22836756	MicroRNA-21	SOD3	direct	miRNA-gene regulation
22836756	MicroRNA-21	TNFalpha; TNFa	direct	miRNA-gene regulation
22836756	miR-21	SOD2	unknown	miRNA-gene regulation
22847610	miR-195	WEE1	direct	miRNA-gene regulation
22918790	miR-124	SLUG	unknown	miRNA-gene regulation
22918790	miR-124	Vimentin	unknown	miRNA-gene regulation
22918790	miR-124	Twist	unknown	miRNA-gene regulation
22966344	miR-16	BCL2	direct	miRNA-gene regulation
23065518	miR-337-5p	NPM1	direct	miRNA-gene regulation
23173124	miR-29a	KLF4	direct	miRNA-gene regulation
23173124	miR-222	ADAM-17	direct	miRNA-gene regulation
23173124	miR-221	c-Kit	unknown	miRNA-gene regulation
23173124	miR-221	Stat5A	unknown	miRNA-gene regulation
23173124	miR-221	ETS1	unknown	miRNA-gene regulation
23173124	miR-143	MACC1; metastasis-associated in colon cancer-1	unknown	miRNA-gene regulation
23173124	miR-143	KRAS	unknown	miRNA-gene regulation
23173124	miR-328	ABCG2	direct	miRNA-gene regulation
23173124	Pre-miR-34a	Axl	unknown	miRNA-gene regulation
23173124	pre-miR-199a	Axl	unknown	miRNA-gene regulation
23174904	miR-223	MEF2C	unknown	miRNA-gene regulation
23174904	miR-223	PTBP2	unknown	miRNA-gene regulation
23638671	miR-205	erbb3	direct	miRNA-gene regulation
23717324	miR-212	MeCP2; methyl CpG binding protein 2	unknown	miRNA-gene regulation
23717324	miR-212	CREB	unknown	miRNA-gene regulation
23717324	miR-212	BDNF; brain-derived neurotrophic factor	unknown	miRNA-gene regulation
23852386	miR-282	adenylate cyclase	direct	miRNA-gene regulation
23861775	miR-26a	CKS2	direct	miRNA-gene regulation
23861775	miR-26a	CyclinB1	unknown	miRNA-gene regulation
23861775	miR-26a	cyclinA	unknown	miRNA-gene regulation
23861775	miR-26a	bcl-xl	unknown	miRNA-gene regulation
23861775	miR-26a	AKt	unknown	miRNA-gene regulation
23963114	miR-27a*	AKT1	direct	miRNA-gene regulation
23963114	miR-27a*	mTOR	direct	miRNA-gene regulation
23963114	miR-27a-3p; miR-27a	EGFR	direct	miRNA-gene regulation
23963114	miR-27a-5p; miR-27a*	EGFR	direct	miRNA-gene regulation
23968872	miRNA-30b	Runx2	direct	miRNA-gene regulation
23968872	miRNA-30b	Smad1	direct	miRNA-gene regulation
23968872	miRNA-30b	caspase-3	direct	miRNA-gene regulation
24014289	miR-132-3p	FOXO1a	direct	miRNA-gene regulation
24137534	miR-92	Fbw7	direct	miRNA-gene regulation
24137534	miR-92	c-Myc	unknown	miRNA-gene regulation
24145350	miRNA-95	SGPP1	direct	miRNA-gene regulation
24194905	MicroRNA-26a	VEGFA; vascular endothelial growth factor A	direct	miRNA-gene regulation
24194905	miR-26a	PIK3C2alpha	direct	miRNA-gene regulation
24263102	miR-296-3p	ICAM-1; intercellular adhesion molecule 1	direct	miRNA-gene regulation
24293274	MicroRNA-30b	KRAS	direct	miRNA-gene regulation
24293274	MicroRNA-30b	PIK3CD	direct	miRNA-gene regulation
24293274	MicroRNA-30b	BCL2	direct	miRNA-gene regulation
24327270	MicroRNA-21	Clusterin; CLU; CLU-1 isoform	direct	miRNA-gene regulation
24339876	miR-125b	BMPR1B	direct	miRNA-gene regulation
23053883	miR-451	Bcl-2	unknown	miRNA-gene regulation
23053883	miR-451	AKT	unknown	miRNA-gene regulation
17989227	miR-315	Axin	N/A	gene-miRNA regulation
17989227	miR-315	Notum	N/A	gene-miRNA regulation
19581315	miR-1	serum response factor (SRF)	N/A	gene-miRNA regulation
20399246	miR-23a	PU.1	N/A	gene-miRNA regulation
20566686	miR-1	mTOR	N/A	gene-miRNA regulation
20974966	miR-15	Xfurry	N/A	gene-miRNA regulation
22100809	miR-200c	SHP	N/A	gene-miRNA regulation
22100809	miR-200c	LRH-1	N/A	gene-miRNA regulation
22100809	miR-200c	PPARalpha	N/A	gene-miRNA regulation
22431589	miR-25	E2F1	N/A	gene-miRNA regulation
22431589	miR-25	MYC	N/A	gene-miRNA regulation
22431589	miR-32	E2F1	N/A	gene-miRNA regulation
22431589	miR-32	MYC	N/A	gene-miRNA regulation
22593586	miR-143	mammalian target of rapamycin	N/A	gene-miRNA regulation
22876745	miRNA-146a	TNF-alpha	N/A	gene-miRNA regulation
23128854	miR-361	SRIF	N/A	gene-miRNA regulation
23174904	miR-223	BCR	N/A	gene-miRNA regulation
23174904	miR-223	ABL	N/A	gene-miRNA regulation
23308108	miR-17~92	MYCN	N/A	gene-miRNA regulation
23389994	miR-520	TARDBP	N/A	gene-miRNA regulation
23426184	Let-7	HIF1alpha	N/A	gene-miRNA regulation
23426184	miR-103	HIF1alpha	N/A	gene-miRNA regulation
23426184	miR-107	HIF1alpha	N/A	gene-miRNA regulation
23762265	miR-99a	insulin	N/A	gene-miRNA regulation

## Sheet: Test Set
PMID	miRNA	Gene	Directness	Relation Type
24023867	miR-135a	MR	direct	miRNA-gene regulation
24023867	miR-124	MR	direct	miRNA-gene regulation
24155920	miR-21	SPRY1	direct	miRNA-gene regulation
24155920	miR-29a	MCL1	direct	miRNA-gene regulation
24155920	miR-29b	MCL1	direct	miRNA-gene regulation
24223656	miR-31	RASA1	direct	miRNA-gene regulation
24314216	miRNA-106	p53	unknown	miRNA-gene regulation
24319262	MiR-155	c-Maf	direct	miRNA-gene regulation
24319262	miR-34a	Twist2	direct	miRNA-gene regulation
24319262	miR-34a	c-Maf	unknown	miRNA-gene regulation
24319262	miR-145	Twist2	direct	miRNA-gene regulation
24319262	miR-145	c-Maf	unknown	miRNA-gene regulation
24330780	Microrna-124	flotillin-1	direct	miRNA-gene regulation
24376808	h-miR-146a	p-p38	unknown	miRNA-gene regulation
24376808	h-miR-424	p-p38	unknown	miRNA-gene regulation
24376808	h-miR-146a	p-EGFR	unknown	miRNA-gene regulation
24376808	h-miR-424	p-EGFR	unknown	miRNA-gene regulation
16831872	mir-9	Onecut-2	direct	miRNA-gene regulation
16831872	mir-9	Granuphilin; Slp4	unknown	miRNA-gene regulation
18185580	miR-335	SOX4	direct	miRNA-gene regulation
18185580	miR-335	tenascin C	direct	miRNA-gene regulation
19073597	miR-133a	UCP2	direct	miRNA-gene regulation
19158092	miR-21	PDCD4	direct	miRNA-gene regulation
19524507	miR-31	RHOA	unknown	miRNA-gene regulation
19544458	miR-92b	p57	direct	miRNA-gene regulation
19625769	microRNA-101	EZH2	direct	miRNA-gene regulation
19839716	miR-205	ErbB3	direct	miRNA-gene regulation
19839716	miR-205	Zeb1	direct	miRNA-gene regulation
19956414	miR-29b	COL1A1	unknown	miRNA-gene regulation
19956414	miR-29b	COL1A2	unknown	miRNA-gene regulation
19956414	miR-29b	COL4A1	unknown	miRNA-gene regulation
19956414	miR-29b	COL5A1	unknown	miRNA-gene regulation
19956414	miR-29b	COL5A2	unknown	miRNA-gene regulation
19956414	miR-29b	COL3A1	unknown	miRNA-gene regulation
19956414	miR-29b	LAMC1	unknown	miRNA-gene regulation
19956414	miR-29b	FBN	unknown	miRNA-gene regulation
19956414	miR-29b	SPARC	unknown	miRNA-gene regulation
19956414	miR-29b	osteonectin	unknown	miRNA-gene regulation
19956414	miR-29b	BMP1	direct	miRNA-gene regulation
19956414	miR-29b	ADAM12	direct	miRNA-gene regulation
19956414	miR-29b	NKIRAS2	direct	miRNA-gene regulation
20103675	miR-222	PPP2R2A	direct	miRNA-gene regulation
20299489	MicroRNA-34a	MEK1	direct	miRNA-gene regulation
20299489	miR-221	c-fos	direct	miRNA-gene regulation
20299489	miR-222	c-fos	direct	miRNA-gene regulation
20462046	miR-21	PDCD4	unknown	miRNA-gene regulation
20603081	miR-150	c-Myb	unknown	miRNA-gene regulation
20676061	miR-29c	WNT5A	unknown	miRNA-gene regulation
20676061	miR-130b	WNT5A	unknown	miRNA-gene regulation
20676061	miR-101	WNT5A	unknown	miRNA-gene regulation
20676061	miR-30b	WNT5A	unknown	miRNA-gene regulation
20676061	miR-140-3p	WNT5A	unknown	miRNA-gene regulation
20676061	miR-29c	ZIC1	unknown	miRNA-gene regulation
20676061	miR-130b	ZIC1	unknown	miRNA-gene regulation
20676061	miR-101	ZIC1	unknown	miRNA-gene regulation
20676061	miR-30b	ZIC1	unknown	miRNA-gene regulation
20676061	miR-140-3p	ZIC1	unknown	miRNA-gene regulation
20676061	miR-29c	TGFB1	unknown	miRNA-gene regulation
20676061	miR-130b	TGFB1	unknown	miRNA-gene regulation
20676061	miR-101	TGFB1	unknown	miRNA-gene regulation
20676061	miR-30b	TGFB1	unknown	miRNA-gene regulation
20676061	miR-140-3p	TGFB1	unknown	miRNA-gene regulation
20736365	miR-196	HOXC8	direct	miRNA-gene regulation
20947507	miR-155	PU.1	direct	miRNA-gene regulation
20947507	miR-155	CD10	unknown	miRNA-gene regulation
21276775	miR-145	Robo2	direct	miRNA-gene regulation
21276775	miR-214	srGAP2	unknown	miRNA-gene regulation
21347332	MicroRNA-21	RhoB	direct	miRNA-gene regulation
21415212	miR-486	OLFM4	direct	miRNA-gene regulation
21454627	mmu-miR-183	mSEL-1L	unknown	miRNA-gene regulation
21609717	MicroRNA-98	IL-10	direct	miRNA-gene regulation
21609717	miR-98	COX-2	unknown	miRNA-gene regulation
21898400	miR-520c	mTOR	direct	miRNA-gene regulation
21898400	miR-373	mTOR	direct	miRNA-gene regulation
21898400	miR-520c	SIRT1	direct	miRNA-gene regulation
21898400	miR-373	SIRT1	direct	miRNA-gene regulation
21898400	miR-520c	MMP9	unknown	miRNA-gene regulation
21898400	miR-373	MMP9	unknown	miRNA-gene regulation
22123611	miR-195	BCL2	unknown	miRNA-gene regulation
22123611	miR-195	caspase-3	unknown	miRNA-gene regulation
22249219	miRNA-214	A2AR	unknown	miRNA-gene regulation
22249219	miRNA-15	A2AR	unknown	miRNA-gene regulation
22249219	miRNA-16	A2AR	unknown	miRNA-gene regulation
22269326	miR-29b	Col1a1	direct	miRNA-gene regulation
22269326	miR-29b	Col3a1	direct	miRNA-gene regulation
22269326	miR-29b	Col5a1	direct	miRNA-gene regulation
22269326	miR-29b	Eln	direct	miRNA-gene regulation
22698995	let-7	Bach1	direct	miRNA-gene regulation
22698995	let-7b	Bach1	direct	miRNA-gene regulation
22698995	let-7c	Bach1	direct	miRNA-gene regulation
22698995	miR-98	Bach1	direct	miRNA-gene regulation
22698995	let-7	HMOX1	unknown	miRNA-gene regulation
22698995	let-7b	HMOX1	unknown	miRNA-gene regulation
22698995	let-7c	HMOX1	unknown	miRNA-gene regulation
22698995	miR-98	HMOX1	unknown	miRNA-gene regulation
22761336	MiR-96	REV1	direct	miRNA-gene regulation
22761336	MiR-96	RAD51	direct	miRNA-gene regulation
22847613	miR-130b	ZEB1	unknown	miRNA-gene regulation
22891274	miR-146a	NF-kappaB	unknown	miRNA-gene regulation
22891274	miR-146a	TRAF6	direct	miRNA-gene regulation
22891274	miR-146a	IRAK1	direct	miRNA-gene regulation
22956424	miR-21	PTEN	direct	miRNA-gene regulation
22982443	miR-200c	BMI-1	unknown	miRNA-gene regulation
22982443	miR-200c	ABCG2	unknown	miRNA-gene regulation
22982443	miR-200c	ABCG5	unknown	miRNA-gene regulation
22982443	miR-200c	MDR1	unknown	miRNA-gene regulation
22982443	miR-200c	E-cadherin	unknown	miRNA-gene regulation
23010597	miR-134	FOXM1	direct	miRNA-gene regulation
23113351	miRNA-29	Bcl-2	direct	miRNA-gene regulation
23113351	miRNA-29	Mcl-1	direct	miRNA-gene regulation
23113351	miRNA-29	E2F1	unknown	miRNA-gene regulation
23113351	miRNA-29	E2F3	unknown	miRNA-gene regulation
23169590	miR-451	YWHAZ	unknown	miRNA-gene regulation
23169590	miR-451	14-3-3zeta	unknown	miRNA-gene regulation
23169590	miR-451	ZFP36	unknown	miRNA-gene regulation
23190607	miR-203	RAN	direct	miRNA-gene regulation
23190607	miR-203	RAPH1	direct	miRNA-gene regulation
23206698	miR-7-5p	IRS-2	direct	miRNA-gene regulation
23396109	miR-17~92	PTEN	direct	miRNA-gene regulation
23396109	miR-17~92	BIM	direct	miRNA-gene regulation
23472202	miRNA-183	Taok1	direct	miRNA-gene regulation
23519125	miR-125a	erbB2	direct	miRNA-gene regulation
23519125	miR-125a	erbB3	direct	miRNA-gene regulation
23519125	miR-125b	erbB2	direct	miRNA-gene regulation
23519125	miR-125b	erbB3	direct	miRNA-gene regulation
23519125	miR-205	erbB2	direct	miRNA-gene regulation
23519125	miR-205	erbB3	direct	miRNA-gene regulation
23527070	miR21	collagen I	unknown	miRNA-gene regulation
23527070	miR21	collagen III	unknown	miRNA-gene regulation
23527070	miR21	elastin	unknown	miRNA-gene regulation
23527070	miR21	Smad7	unknown	miRNA-gene regulation
23527070	miR21	Smad2/5	unknown	miRNA-gene regulation
23534973	miR-152	HLA-G	direct	miRNA-gene regulation
23579289	MicroRNA-214	Osterix	direct	miRNA-gene regulation
23592910	miR-146a	IRAK	direct	miRNA-gene regulation
23592910	miR146b-5p	IRAK	direct	miRNA-gene regulation
23611780	MicroRNA-106b-25	beta-TRCP2	direct	miRNA-gene regulation
23611780	MicroRNA-106b-25	Snail	unknown	miRNA-gene regulation
23611780	miR-93	beta-TRCP2	direct	miRNA-gene regulation
23630358	miR-155	SR-AI	direct	miRNA-gene regulation
23643257	miRNA-424	MEK1	direct	miRNA-gene regulation
23667495	miR-224	DPYSL2	direct	miRNA-gene regulation
23667495	miR-224	KRAS	direct	miRNA-gene regulation
23667495	miR-452	DPYSL2	direct	miRNA-gene regulation
23667495	miR-452	KRAS	direct	miRNA-gene regulation
23667495	miR-181c	KRAS	direct	miRNA-gene regulation
23667495	miR-340	MECP2	direct	miRNA-gene regulation
23667495	miR-181c	MECP2	direct	miRNA-gene regulation
23667495	miR-340	KRAS	direct	miRNA-gene regulation
23759586	miR-34a	SIRT1	direct	miRNA-gene regulation
23759586	miR-125b	p53	direct	miRNA-gene regulation
23759586	miR-125b	SIRT1	unknown	miRNA-gene regulation
23797704	miR-21	TIMP3	direct	miRNA-gene regulation
23797704	miR-221	TIMP3	direct	miRNA-gene regulation
23797704	miR-217	TIMP3	unknown	miRNA-gene regulation
23797704	miR-217	SirT1	direct	miRNA-gene regulation
23836497	MiRNA-20	STAT3	direct	miRNA-gene regulation
23836497	MiRNA-20	Ccnd1	direct	miRNA-gene regulation
23836497	mirna-106a	STAT3	direct	miRNA-gene regulation
23836497	mirna-106a	Ccnd1	direct	miRNA-gene regulation
23846856	miR-875	Prx III	direct	miRNA-gene regulation
23851184	miR-200b	Wnt-1	direct	miRNA-gene regulation
23851184	miR-22	Wnt-1	direct	miRNA-gene regulation
21088996	miR-21	PDCD4	direct	miRNA-gene regulation
21285947	miR-24	insulin	unknown	miRNA-gene regulation
21285947	miR-26	insulin	unknown	miRNA-gene regulation
21285947	miR-182	insulin	unknown	miRNA-gene regulation
21285947	miR-148	insulin	unknown	miRNA-gene regulation
22139444	miR-30c	MTA1	direct	miRNA-gene regulation
22569260	miR-223	FOXO1	unknown	miRNA-gene regulation
22634495	miR-10a	CHL1	direct	miRNA-gene regulation
22925189	miR-30c	Her-2	unknown	miRNA-gene regulation
22925189	miR-30d	Her-2	unknown	miRNA-gene regulation
22925189	miR-30e-3p	Her-2	unknown	miRNA-gene regulation
22925189	miR-532-5p	Her-2	unknown	miRNA-gene regulation
22955854	miR-144	ZFX	unknown	miRNA-gene regulation
23041385	miR-21	C-reactive protein	unknown	miRNA-gene regulation
23041385	miR-21	fibrinogen	unknown	miRNA-gene regulation
23041385	miR-21	TGF-betaR2	direct	miRNA-gene regulation
23097316	miR-34c	RARg	direct	miRNA-gene regulation
23516615	miRNA-143	ERK5	unknown	miRNA-gene regulation
23516615	miRNA-143	PPARg	unknown	miRNA-gene regulation
23516615	miRNA-204	ERK5	unknown	miRNA-gene regulation
23516615	miRNA-204	PPARg	unknown	miRNA-gene regulation
23583389	miR-96	IRS-1	direct	miRNA-gene regulation
23895517	mir-494	TNFSF14	direct	miRNA-gene regulation
23895517	mir-197	TNFSF14	direct	miRNA-gene regulation
23968734	miR-133a	LIM	direct	miRNA-gene regulation
23968734	miR-133a	SH3 protein 1	direct	miRNA-gene regulation
24006456	miR-29b	leukemia inhibitory factor	direct	miRNA-gene regulation
24006456	miR-29b	insulin-like growth factor 1	direct	miRNA-gene regulation
24006456	miR-29b	pentraxin 3	direct	miRNA-gene regulation
24006456	miR-30c	leukemia inhibitory factor	unknown	miRNA-gene regulation
24006456	miR-30c	insulin-like growth factor 1	unknown	miRNA-gene regulation
24219008	hsa-miR-21-5p	TGFBR3	unknown	miRNA-gene regulation
24219008	hsa-miR-21-5p	PDGFD	unknown	miRNA-gene regulation
24219008	hsa-miR-21-5p	PPM1L	unknown	miRNA-gene regulation
24219008	hsa-miR-181a-5p	ROPN1L	direct	miRNA-gene regulation
24219008	hsa-miR-181a-5p	SLC37A3	direct	miRNA-gene regulation
24219008	Hsa-miR-24-2-5p	MYC	direct	miRNA-gene regulation
24219008	Hsa-miR-24-2-5p	KCNJ2	direct	miRNA-gene regulation
24219349	miR-203	Bmi-1	direct	miRNA-gene regulation
24220339	miR-490-5p	c-Fos	direct	miRNA-gene regulation
17438130	let-7C	c-myc	direct	miRNA-gene regulation
18755897	miR-34a	SIRT1	direct	miRNA-gene regulation
18755897	miR-34a	p53	unknown	miRNA-gene regulation
18755897	miR-34a	p21	unknown	miRNA-gene regulation
18755897	miR-34a	PUMA	unknown	miRNA-gene regulation
19059913	miRNA-223	NFI-A	unknown	miRNA-gene regulation
19059913	miRNA-223	M-CSFR	unknown	miRNA-gene regulation
19378336	miR-145	KRT7	direct	miRNA-gene regulation
19378336	miR-30a-3p	KRT7	direct	miRNA-gene regulation
19378336	miR-133a	KRT7	direct	miRNA-gene regulation
19378336	miR-133b	KRT7	direct	miRNA-gene regulation
19378336	miR-195	KRT7	direct	miRNA-gene regulation
19378336	miR-125b	KRT7	direct	miRNA-gene regulation
19378336	miR-199a*	KRT7	direct	miRNA-gene regulation
19723773	miR-290	p16	unknown	miRNA-gene regulation
20012062	miR221	p27	direct	miRNA-gene regulation
20012062	miR222	p27	direct	miRNA-gene regulation
20143188	miR-21	PDCD4	direct	miRNA-gene regulation
20478254	miR-183	Slc1a1	direct	miRNA-gene regulation
20478254	miR-96	Slc1a1	direct	miRNA-gene regulation
20478254	miR-182	Slc1a1	direct	miRNA-gene regulation
20498046	miRNA-200b	Serca2	direct	miRNA-gene regulation
20498046	miRNA-214	Serca2	direct	miRNA-gene regulation
20620960	miR-200c	FAP-1	direct	miRNA-gene regulation
20620960	miR-200c	ZEB1	unknown	miRNA-gene regulation
20620960	miR-200c	ZEB2	unknown	miRNA-gene regulation
22286762	miR-21	NF-kappaB	N/A	gene-miRNA regulation
22286762	miR-10b	NF-kappaB	N/A	gene-miRNA regulation
22286762	miR-17	NF-kappaB	N/A	gene-miRNA regulation
22286762	miR-9	NF-kappaB	N/A	gene-miRNA regulation
22847613	miR-130b	mutant p53	N/A	gene-miRNA regulation
22891274	miR-146a	NF-kappaB	N/A	gene-miRNA regulation
23148210	miR-210	Hypoxia-inducible factor 1-alpha	N/A	gene-miRNA regulation
23169590	miR-451	IL-6	N/A	gene-miRNA regulation
23169590	miR-451	type I IFN	N/A	gene-miRNA regulation
23190608	miR-29b	Sp-1	N/A	gene-miRNA regulation
23592910	miR-146a	IL-1beta	N/A	gene-miRNA regulation
23592910	miR-146a	IFN-gamma	N/A	gene-miRNA regulation
23592910	miR-146a	TNF-alpha	N/A	gene-miRNA regulation
23592910	miR-146b-5p	IL-1beta	N/A	gene-miRNA regulation
23592910	miR-146b-5p	IFN-gamma	N/A	gene-miRNA regulation
23592910	miR-146b-5p	TNF-alpha	N/A	gene-miRNA regulation
24319262	miR-34a	p53	N/A	gene-miRNA regulation
24319262	miR-145	p53	N/A	gene-miRNA regulation
19073597	miR-133a	MyoD	N/A	gene-miRNA regulation
20017139	miR-146a	Tax	N/A	gene-miRNA regulation
20299489	miR-34a	Erk	N/A	gene-miRNA regulation
20947507	miR-155	NF Kappabeta	N/A	gene-miRNA regulation
20947507	miR-155	CARD11	N/A	gene-miRNA regulation
21347332	miR-21	serum	N/A	gene-miRNA regulation
21347332	miR-21	bFGF	N/A	gene-miRNA regulation
21666774	miR-21	LH (luteinizing hormone)	N/A	gene-miRNA regulation
21666774	miR-132	LH (luteinizing hormone)	N/A	gene-miRNA regulation
21666774	miR-212	LH (luteinizing hormone)	N/A	gene-miRNA regulation
21685392	miR-143	N1ICD-containing complexes	N/A	gene-miRNA regulation
21685392	miR-145	N1ICD-containing complexes	N/A	gene-miRNA regulation
17438130	mir-17-92	c-myc	N/A	gene-miRNA regulation
18755897	miR-34	p53	N/A	gene-miRNA regulation
19059913	miRNA-223	PU.1	N/A	gene-miRNA regulation
21693621	miR-21	c-Myc	N/A	gene-miRNA regulation
21693621	miR-29a	c-Myc	N/A	gene-miRNA regulation
24145190	miR-203	Snail	N/A	gene-miRNA regulation
