# Supplementary material for: miRTex: A Text Mining System for miRNA-Gene Relation Extraction
Source: PLoS Comput Biol. 2015 Sep 25;11(9):e1004391. doi: 10.1371/journal.pcbi.1004391 (PMC4583433; doi:10.1371/journal.pcbi.1004391)
Supplement: S1 Dataset — The annotation guidelines are included in the dataset. (ZIP) [file pcbi.1004391.s004.zip › README.txt]

1. The file "Annotation.xlsx" contains miRNA-target, miRNA-gene regulation and gene-miRNA regulation relations annotated based on the development set and test set. The annotation is information-centric, i.e., only distinct miRNA/gene pairs are annotated. Name variations or synonyms are merged into one name, e.g., microRNA-1 and miR-1, and IL1A and interleukin 1 alpha.
2. The file "Annotation Guidelines.docx" contains annotation guidelines used to annotate the corpus.
3. The folder "development" and "test" contain 200 and 150 abstracts with annotated entities, respectively. brat standoff format (http://brat.nlplab.org/standoff.html) is used for the annotation.
4. Some "Equiv" relations are annotated between a long name and a short name of a gene, to help automate the evaluation. User can exploit the "Equiv" relations to merge two name variations into one name.
5. Visualization of the corpus can be viewed at http://annotation.dbi.udel.edu/text_mining/corpus/#/miRTex/, using the brat tool (http://brat.nlplab.org).
