# Supplementary material for: miRTex: A Text Mining System for miRNA-Gene Relation Extraction
Source: PLoS Comput Biol. 2015 Sep 25;11(9):e1004391. doi: 10.1371/journal.pcbi.1004391 (PMC4583433; doi:10.1371/journal.pcbi.1004391)
Supplement: S1 Dataset — The annotation guidelines are included in the dataset. (ZIP) [file pcbi.1004391.s004.zip › development/16039986.ann]

T7	MiRNA 808 815	miR-221
T8	MiRNA 896 903	miR-128
T9	MiRNA 905 913	miR-181a
T10	MiRNA 915 923	miR-181b
T11	MiRNA 929 937	miR-181c
