# Supplementary material for: miRTex: A Text Mining System for miRNA-Gene Relation Extraction
Source: PLoS Comput Biol. 2015 Sep 25;11(9):e1004391. doi: 10.1371/journal.pcbi.1004391 (PMC4583433; doi:10.1371/journal.pcbi.1004391)
Supplement: S1 Dataset — The annotation guidelines are included in the dataset. (ZIP) [file pcbi.1004391.s004.zip › development/16766263.ann]

T2	MiRNA 23 35	microRNA-127
T3	MiRNA 368 375	miR-127
T4	MiRNA 466 473	miR-127
T5	MiRNA 678 685	miR-127
T6	Gene 650 654	BCL6
T7	Gene 78 82	BCL6
