# Supplementary material for: miRTex: A Text Mining System for miRNA-Gene Relation Extraction
Source: PLoS Comput Biol. 2015 Sep 25;11(9):e1004391. doi: 10.1371/journal.pcbi.1004391 (PMC4583433; doi:10.1371/journal.pcbi.1004391)
Supplement: S1 Dataset — The annotation guidelines are included in the dataset. (ZIP) [file pcbi.1004391.s004.zip › development/16784027.ann]

T1	Gene 566 569	Ras
T2	MiRNA 574 581	miR-15a
T3	MiRNA 550 555	let-7
T4	MiRNA 582 587	-16-1
T5	Gene 598 603	Bcl-2
T6	MiRNA 485 496	(miR)-17-92
