# Supplementary material for: miRTex: A Text Mining System for miRNA-Gene Relation Extraction
Source: PLoS Comput Biol. 2015 Sep 25;11(9):e1004391. doi: 10.1371/journal.pcbi.1004391 (PMC4583433; doi:10.1371/journal.pcbi.1004391)
Supplement: S1 Dataset — The annotation guidelines are included in the dataset. (ZIP) [file pcbi.1004391.s004.zip › development/16929162.ann]

T11	Gene 1191 1195	BIN1
T12	Gene 1197 1201	TCF8
T13	Gene 1203 1207	RND3
T14	Gene 1212 1216	LHFP
T16	Gene 1576 1580	TCF8
T18	MiRNA 38 50	hsa-miR-200c
T19	MiRNA 241 249	miR-200c
T20	MiRNA 562 570	miR-200c
T21	MiRNA 986 994	miR-200c
T22	MiRNA 1249 1257	miR-200c
T23	MiRNA 1427 1435	miR-200c
