# Supplementary material for: miRTex: A Text Mining System for miRNA-Gene Relation Extraction
Source: PLoS Comput Biol. 2015 Sep 25;11(9):e1004391. doi: 10.1371/journal.pcbi.1004391 (PMC4583433; doi:10.1371/journal.pcbi.1004391)
Supplement: S1 Dataset — The annotation guidelines are included in the dataset. (ZIP) [file pcbi.1004391.s004.zip › development/17381319.ann]

T2	Gene 1121 1126	CAT-1
T3	Gene 1162 1167	CAT-1
T4	MiRNA 88 95	miR-122
T5	MiRNA 268 275	miR-122
T6	MiRNA 424 431	miR-122
T7	MiRNA 684 691	miR-122
T8	MiRNA 810 817	miR-122
T9	MiRNA 908 915	miR-122
T10	MiRNA 1010 1017	miR-122
T11	MiRNA 1338 1345	miR-122
