# Supplementary material for: miRTex: A Text Mining System for miRNA-Gene Relation Extraction
Source: PLoS Comput Biol. 2015 Sep 25;11(9):e1004391. doi: 10.1371/journal.pcbi.1004391 (PMC4583433; doi:10.1371/journal.pcbi.1004391)
Supplement: S1 Dataset — The annotation guidelines are included in the dataset. (ZIP) [file pcbi.1004391.s004.zip › development/17891175.ann]

T8	Gene 906 909	RAS
T9	Gene 917 922	BCL-2
T10	Gene 927 932	MCL-1
T12	Gene 1153 1161	EIF4EBP1
T13	MiRNA 698 706	miR-125b
T14	MiRNA 708 715	miR-145
T15	MiRNA 1043 1051	miR-125b
T16	MiRNA 720 726	let-7c
T17	Gene 911 915	E2F3
