# Supplementary material for: miRTex: A Text Mining System for miRNA-Gene Relation Extraction
Source: PLoS Comput Biol. 2015 Sep 25;11(9):e1004391. doi: 10.1371/journal.pcbi.1004391 (PMC4583433; doi:10.1371/journal.pcbi.1004391)
Supplement: S1 Dataset — The annotation guidelines are included in the dataset. (ZIP) [file pcbi.1004391.s004.zip › development/17989227.ann]

T4	Gene 967 971	Axin
T5	Gene 976 981	Notum
T7	Gene 1328 1332	Axin
T9	Gene 1386 1390	Axin
T11	MiRNA 32 39	miR-315
T12	MiRNA 792 799	miR-315
T13	MiRNA 913 920	miR-315
T14	MiRNA 1144 1151	miR-315
T15	MiRNA 1176 1183	miR-315
