# Supplementary material for: miRTex: A Text Mining System for miRNA-Gene Relation Extraction
Source: PLoS Comput Biol. 2015 Sep 25;11(9):e1004391. doi: 10.1371/journal.pcbi.1004391 (PMC4583433; doi:10.1371/journal.pcbi.1004391)
Supplement: S1 Dataset — The annotation guidelines are included in the dataset. (ZIP) [file pcbi.1004391.s004.zip › development/18158990.ann]

T1	Gene 434 438	CD34
T2	Gene 444 449	CD11b
T3	Gene 725 743	cardiac troponin I
T4	Gene 745 749	cTnI
T5	Gene 1045 1049	CD34
T6	Gene 1059 1064	CD11b
T7	Gene 1128 1132	cTnI
T8	MiRNA 1260 1269	miRNA-143
T9	MiRNA 1338 1347	miRNA-143
T10	MiRNA 1449 1462	pri-miRNA-1-2
T11	Gene 428 432	CD29
T12	MiRNA 1349 1353	-181
T13	MiRNA 1355 1359	-206
T14	MiRNA 1365 1369	-208
T15	Gene 980 984	CD29
T16	Gene 755 779	sarcomeric alpha-actinin
T17	Gene 1137 1161	sarcomeric alpha-actinin
T18	MiRNA 1274 1278	-181
