# Supplementary material for: miRTex: A Text Mining System for miRNA-Gene Relation Extraction
Source: PLoS Comput Biol. 2015 Sep 25;11(9):e1004391. doi: 10.1371/journal.pcbi.1004391 (PMC4583433; doi:10.1371/journal.pcbi.1004391)
Supplement: S1 Dataset — The annotation guidelines are included in the dataset. (ZIP) [file pcbi.1004391.s004.zip › development/18523997.ann]

T1	Gene 1118 1124	SAMSN1
T2	Gene 1129 1134	USP25
T3	MiRNA 1169 1176	miR-99a
T4	MiRNA 1190 1200	miR-125b-2
T5	MiRNA 1178 1184	let-7c
