# Supplementary material for: miRTex: A Text Mining System for miRNA-Gene Relation Extraction
Source: PLoS Comput Biol. 2015 Sep 25;11(9):e1004391. doi: 10.1371/journal.pcbi.1004391 (PMC4583433; doi:10.1371/journal.pcbi.1004391)
Supplement: S1 Dataset — The annotation guidelines are included in the dataset. (ZIP) [file pcbi.1004391.s004.zip › development/18538729.ann]

T2	Gene 28 35	BCR-ABL
T4	Gene 135 143	BCR-ABL1
T5	Gene 345 349	ABL1
T6	Gene 391 395	ABL1
T7	Gene 532 536	ABL1
T9	Gene 540 548	BCR-ABL1
T10	Gene 596 600	ABL1
T12	Gene 605 613	BCR-ABL1
T13	MiRNA 418 425	miR-203
T14	MiRNA 427 434	miR-203
T15	MiRNA 569 576	miR-203
