# Supplementary material for: miRTex: A Text Mining System for miRNA-Gene Relation Extraction
Source: PLoS Comput Biol. 2015 Sep 25;11(9):e1004391. doi: 10.1371/journal.pcbi.1004391 (PMC4583433; doi:10.1371/journal.pcbi.1004391)
Supplement: S1 Dataset — The annotation guidelines are included in the dataset. (ZIP) [file pcbi.1004391.s004.zip › development/18755840.ann]

T1	Gene 779 785	Oct3/4
T2	Gene 803 807	Sox2
T3	Gene 813 818	Nanog
T4	MiRNA 0 7	Mir-302
T5	MiRNA 174 181	mir-302
T6	MiRNA 207 215	mir-302s
T7	MiRNA 374 382	mir-302s
T8	MiRNA 594 602	mir-302s
T9	MiRNA 645 652	mir-302
T10	MiRNA 1291 1299	mir-302s
T11	Gene 787 793	SSEA-3
T12	Gene 795 801	SSEA-4
