# Supplementary material for: miRTex: A Text Mining System for miRNA-Gene Relation Extraction
Source: PLoS Comput Biol. 2015 Sep 25;11(9):e1004391. doi: 10.1371/journal.pcbi.1004391 (PMC4583433; doi:10.1371/journal.pcbi.1004391)
Supplement: S1 Dataset — The annotation guidelines are included in the dataset. (ZIP) [file pcbi.1004391.s004.zip › development/18835850.ann]

T6	Gene 787 791	Actb
T7	Gene 1376 1380	Actb
T8	Gene 1446 1450	Actb
T9	MiRNA 1101 1112	mmu-miR-34a
T10	MiRNA 1358 1364	miR-34
T2	MiRNA 1113 1119	34b-5p
T11	Gene 543 577	cytoplasmic beta-actin (Actb) gene
