# Supplementary material for: miRTex: A Text Mining System for miRNA-Gene Relation Extraction
Source: PLoS Comput Biol. 2015 Sep 25;11(9):e1004391. doi: 10.1371/journal.pcbi.1004391 (PMC4583433; doi:10.1371/journal.pcbi.1004391)
Supplement: S1 Dataset — The annotation guidelines are included in the dataset. (ZIP) [file pcbi.1004391.s004.zip › development/19106636.ann]

T2	Gene 1416 1420	Bcl2
T3	Gene 1425 1429	Tcl1
T4	MiRNA 952 958	miR-15
T5	MiRNA 963 969	miR-16
