# Supplementary material for: miRTex: A Text Mining System for miRNA-Gene Relation Extraction
Source: PLoS Comput Biol. 2015 Sep 25;11(9):e1004391. doi: 10.1371/journal.pcbi.1004391 (PMC4583433; doi:10.1371/journal.pcbi.1004391)
Supplement: S1 Dataset — The annotation guidelines are included in the dataset. (ZIP) [file pcbi.1004391.s004.zip › development/19148490.ann]

T6	MiRNA 641 648	mir-34b
T7	MiRNA 650 657	mir-34c
T8	MiRNA 662 670	mir-128a
T9	MiRNA 726 734	mir-128b
T10	MiRNA 736 743	mir-129
T11	MiRNA 748 755	mir-148
T12	MiRNA 968 975	mir-20b
T13	MiRNA 1016 1023	mir-27a
T1	MiRNA 979 982	150
