# Supplementary material for: miRTex: A Text Mining System for miRNA-Gene Relation Extraction
Source: PLoS Comput Biol. 2015 Sep 25;11(9):e1004391. doi: 10.1371/journal.pcbi.1004391 (PMC4583433; doi:10.1371/journal.pcbi.1004391)
Supplement: S1 Dataset — The annotation guidelines are included in the dataset. (ZIP) [file pcbi.1004391.s004.zip › development/19267923.ann]

T1	MiRNA 638 644	miR-21
T2	MiRNA 646 653	miR-182
T3	MiRNA 655 662	miR-221
T4	MiRNA 667 674	miR-222
T5	MiRNA 1136 1142	miR-21
T6	MiRNA 1144 1151	miR-182
T7	MiRNA 1153 1160	miR-221
T8	MiRNA 1165 1172	miR-222
T9	MiRNA 1329 1336	miR-221
