# Supplementary material for: miRTex: A Text Mining System for miRNA-Gene Relation Extraction
Source: PLoS Comput Biol. 2015 Sep 25;11(9):e1004391. doi: 10.1371/journal.pcbi.1004391 (PMC4583433; doi:10.1371/journal.pcbi.1004391)
Supplement: S1 Dataset — The annotation guidelines are included in the dataset. (ZIP) [file pcbi.1004391.s004.zip › development/19370505.ann]

T1	Gene 368 372	BRAF
T2	Gene 464 468	MAPK
T3	Gene 555 559	BRAF
T4	Gene 918 922	BRAF
T5	Gene 1402 1406	BRAF
T6	Gene 1449 1453	BRAF
T7	MiRNA 856 866	miRNA-146b
T8	MiRNA 1676 1686	miRNA-146b
T9	MiRNA 868 873	-181b
T10	MiRNA 875 878	-21
T11	MiRNA 880 884	-221
T12	MiRNA 886 890	-222
T13	Gene 28 32	BRAF
T14	Gene 1012 1016	BRAF
T15	MiRNA 1688 1692	-221
T16	MiRNA 1694 1698	-222
