# Supplementary material for: miRTex: A Text Mining System for miRNA-Gene Relation Extraction
Source: PLoS Comput Biol. 2015 Sep 25;11(9):e1004391. doi: 10.1371/journal.pcbi.1004391 (PMC4583433; doi:10.1371/journal.pcbi.1004391)
Supplement: S1 Dataset — The annotation guidelines are included in the dataset. (ZIP) [file pcbi.1004391.s004.zip › development/19487295.ann]

T1	Gene 1666 1672	GALNT1
T2	Gene 1677 1681	SOX4
T3	MiRNA 50 57	miR-129
T4	MiRNA 541 548	miR-145
T5	MiRNA 625 631	miR-21
T6	MiRNA 880 887	miR-129
T7	MiRNA 889 897	miR-133b
T8	MiRNA 903 912	miR-518c*
T9	MiRNA 946 953	miR-145
T10	MiRNA 955 961	miR-21
T11	MiRNA 967 974	miR-129
T12	MiRNA 1034 1041	miR-129
T13	MiRNA 1133 1140	miR-129
T14	MiRNA 1275 1282	miR-129
T15	MiRNA 1629 1636	miR-129
