# Supplementary material for: miRTex: A Text Mining System for miRNA-Gene Relation Extraction
Source: PLoS Comput Biol. 2015 Sep 25;11(9):e1004391. doi: 10.1371/journal.pcbi.1004391 (PMC4583433; doi:10.1371/journal.pcbi.1004391)
Supplement: S1 Dataset — The annotation guidelines are included in the dataset. (ZIP) [file pcbi.1004391.s004.zip › development/19487542.ann]

T1	Gene 50 76	matrix metalloproteinase 1
T2	Gene 78 82	MMP1
T3	Gene 122 126	SOD2
T11	Gene 794 798	MMP1
T12	Gene 803 807	SOD2
T14	Gene 930 934	MMP1
T15	Gene 939 943	SOD2
T16	Gene 1017 1021	SOD2
T17	Gene 1070 1074	MMP1
T19	Gene 1158 1162	MMP1
T21	Gene 1230 1234	MMP1
T22	Gene 1306 1310	MMP1
T23	Gene 1340 1344	SOD2
T25	MiRNA 0 12	MicroRNA-222
T26	MiRNA 586 597	hsa-miR-222
T27	MiRNA 690 701	hsa-miR-222
T28	MiRNA 756 767	hsa-miR-222
T29	MiRNA 849 860	hsa-miR-222
T30	MiRNA 1132 1143	hsa-miR-222
T31	MiRNA 1373 1384	hsa-miR-222
T8	Gene 98 120	superoxide dismutase 2
*	Equiv T1 T2
*	Equiv T8 T3
