# Supplementary material for: miRTex: A Text Mining System for miRNA-Gene Relation Extraction
Source: PLoS Comput Biol. 2015 Sep 25;11(9):e1004391. doi: 10.1371/journal.pcbi.1004391 (PMC4583433; doi:10.1371/journal.pcbi.1004391)
Supplement: S1 Dataset — The annotation guidelines are included in the dataset. (ZIP) [file pcbi.1004391.s004.zip › development/19501389.ann]

T1	MiRNA 2 9	miR-200
T2	MiRNA 1009 1016	miR-200
T3	MiRNA 1025 1033	miR-200a
T4	MiRNA 1035 1043	miR-200b
T5	MiRNA 1048 1055	miR-429
T6	MiRNA 1064 1076	miR-200b-429
T7	MiRNA 1204 1211	miR-200
T8	MiRNA 1342 1349	miR-200
T9	MiRNA 1411 1423	miR-200b-429
T10	MiRNA 1515 1522	miR-200
T11	MiRNA 1607 1614	miR-200
