# Supplementary material for: miRTex: A Text Mining System for miRNA-Gene Relation Extraction
Source: PLoS Comput Biol. 2015 Sep 25;11(9):e1004391. doi: 10.1371/journal.pcbi.1004391 (PMC4583433; doi:10.1371/journal.pcbi.1004391)
Supplement: S1 Dataset — The annotation guidelines are included in the dataset. (ZIP) [file pcbi.1004391.s004.zip › development/19502795.ann]

T1	Gene 437 454	interleukin-1beta
T2	Gene 1128 1137	NF-kappaB
T3	MiRNA 39 47	miR-124a
T4	MiRNA 340 348	miR-124a
T5	MiRNA 529 537	miR-124a
T6	MiRNA 616 624	miR-124a
T7	MiRNA 743 751	miR-124a
T8	MiRNA 1074 1082	miR-124a
T9	Gene 0 11	IkappaBzeta
T10	Gene 49 60	IkappaBzeta
T11	Gene 254 265	IkappaBzeta
T12	MiRNA 313 323	(miR)-124a
T13	Gene 485 496	IkappaBzeta
T14	Gene 760 771	IkappaBzeta
T15	Gene 1001 1012	IkappaBzeta
T16	Gene 1047 1058	IkappaBzeta
T17	Gene 558 569	IkappaBzeta
T18	Gene 649 660	IkappaBzeta
