# Supplementary material for: miRTex: A Text Mining System for miRNA-Gene Relation Extraction
Source: PLoS Comput Biol. 2015 Sep 25;11(9):e1004391. doi: 10.1371/journal.pcbi.1004391 (PMC4583433; doi:10.1371/journal.pcbi.1004391)
Supplement: S1 Dataset — The annotation guidelines are included in the dataset. (ZIP) [file pcbi.1004391.s004.zip › development/19535919.ann]

T2	Gene 29 37	beclin 1
T4	Gene 83 91	beclin 1
T5	Gene 130 134	Atg6
T7	Gene 330 338	beclin 1
T8	Gene 438 446	beclin 1
T11	Gene 690 698	beclin 1
T13	Gene 746 754	beclin 1
T14	Gene 837 845	beclin 1
T15	Gene 1012 1020	beclin 1
T16	Gene 1132 1140	beclin 1
T17	Gene 1173 1181	beclin 1
T18	Gene 1232 1240	beclin 1
T20	Gene 1374 1382	beclin 1
T22	MiRNA 57 64	miR-30a
T23	MiRNA 787 794	miR-30a
T24	MiRNA 935 942	miR-30a
T25	MiRNA 1089 1096	miR-30a
T26	MiRNA 1196 1203	miR-30a
T27	MiRNA 1259 1266	miR-30a
T28	MiRNA 1352 1359	miR-30a
