# Supplementary material for: miRTex: A Text Mining System for miRNA-Gene Relation Extraction
Source: PLoS Comput Biol. 2015 Sep 25;11(9):e1004391. doi: 10.1371/journal.pcbi.1004391 (PMC4583433; doi:10.1371/journal.pcbi.1004391)
Supplement: S1 Dataset — The annotation guidelines are included in the dataset. (ZIP) [file pcbi.1004391.s004.zip › development/19540661.ann]

T3	MiRNA 0 12	MicroRNA-138
T4	MiRNA 448 455	miR-138
T5	MiRNA 508 515	miR-138
T6	MiRNA 598 605	miR-138
T7	MiRNA 683 690	miR-138
