# Supplementary material for: miRTex: A Text Mining System for miRNA-Gene Relation Extraction
Source: PLoS Comput Biol. 2015 Sep 25;11(9):e1004391. doi: 10.1371/journal.pcbi.1004391 (PMC4583433; doi:10.1371/journal.pcbi.1004391)
Supplement: S1 Dataset — The annotation guidelines are included in the dataset. (ZIP) [file pcbi.1004391.s004.zip › development/19563808.ann]

T1	Gene 1082 1111	phosphatidylinositol 3 kinase
T2	Gene 1113 1117	PI3K
T3	Gene 1329 1336	fam136a
T6	MiRNA 1261 1268	miR-217
T7	MiRNA 1273 1280	miR-122
T8	Gene 1286 1318	tight junction protein claudin c
