# Supplementary material for: miRTex: A Text Mining System for miRNA-Gene Relation Extraction
Source: PLoS Comput Biol. 2015 Sep 25;11(9):e1004391. doi: 10.1371/journal.pcbi.1004391 (PMC4583433; doi:10.1371/journal.pcbi.1004391)
Supplement: S1 Dataset — The annotation guidelines are included in the dataset. (ZIP) [file pcbi.1004391.s004.zip › development/19581315.ann]

T6	Gene 898 909	connexin 43
T8	Gene 1058 1079	serum response factor
T9	Gene 1081 1084	SRF
T11	Gene 1291 1294	SRF
T14	MiRNA 0 10	MicroRNA-1
T15	MiRNA 279 284	miR-1
T16	MiRNA 465 470	miR-1
T17	MiRNA 584 589	miR-1
T18	MiRNA 646 651	miR-1
T19	MiRNA 1047 1052	miR-1
T20	MiRNA 1145 1150	miR-1
T21	MiRNA 1407 1412	miR-1
T22	MiRNA 1538 1543	miR-1
*	Equiv T9 T8
