# Supplementary material for: miRTex: A Text Mining System for miRNA-Gene Relation Extraction
Source: PLoS Comput Biol. 2015 Sep 25;11(9):e1004391. doi: 10.1371/journal.pcbi.1004391 (PMC4583433; doi:10.1371/journal.pcbi.1004391)
Supplement: S1 Dataset — The annotation guidelines are included in the dataset. (ZIP) [file pcbi.1004391.s004.zip › development/19671845.ann]

T1	Gene 117 149	epidermal growth factor receptor
T2	Gene 375 407	epidermal growth factor receptor
T3	Gene 409 413	EGFR
T4	Gene 649 653	EGFR
T6	Gene 1191 1195	EGFR
T7	Gene 1200 1207	ERRFI-1
T8	Gene 1287 1294	ERRFI-1
T9	Gene 1399 1406	ERRFI-1
T10	Gene 1752 1756	ZEB1
T11	Gene 1758 1762	ZEB2
T12	Gene 1764 1771	ERRFI-1
T13	Gene 1822 1826	EGFR
T14	Gene 1859 1863	EGFR
T15	Gene 1913 1920	ERRFI-1
T16	Gene 2068 2075	ERRFI-1
T17	Gene 2157 2164	ERRFI-1
T18	Gene 2379 2383	EGFR
T19	Gene 2471 2475	EGFR
T20	Gene 2576 2583	ERRFI-1
T21	Gene 2615 2619	EGFR
T22	MiRNA 0 7	miR-200
T23	MiRNA 890 897	miR-200
T24	MiRNA 978 986	miR-200b
T25	MiRNA 991 999	miR-200c
T26	MiRNA 1312 1319	miR-200
T27	MiRNA 1511 1518	miR-200
T28	MiRNA 1664 1671	miR-200
T29	MiRNA 1927 1934	miR-200
T30	MiRNA 2091 2098	miR-200
T31	MiRNA 2169 2176	miR-200
T32	MiRNA 2225 2232	miR-200
T33	MiRNA 2311 2318	miR-200
T34	MiRNA 2438 2445	miR-200
T35	MiRNA 2560 2567	miR-200
T5	Gene 1568 1572	EGFR
T36	Gene 1709 1719	E-cadherin
