# Supplementary material for: miRTex: A Text Mining System for miRNA-Gene Relation Extraction
Source: PLoS Comput Biol. 2015 Sep 25;11(9):e1004391. doi: 10.1371/journal.pcbi.1004391 (PMC4583433; doi:10.1371/journal.pcbi.1004391)
Supplement: S1 Dataset — The annotation guidelines are included in the dataset. (ZIP) [file pcbi.1004391.s004.zip › development/19778509.ann]

T1	Gene 113 117	CREB
T2	Gene 982 986	CREB
T3	MiRNA 61 68	miR-124
T4	MiRNA 738 745	miR-124
T5	MiRNA 1144 1151	miR-124
