# Supplementary material for: miRTex: A Text Mining System for miRNA-Gene Relation Extraction
Source: PLoS Comput Biol. 2015 Sep 25;11(9):e1004391. doi: 10.1371/journal.pcbi.1004391 (PMC4583433; doi:10.1371/journal.pcbi.1004391)
Supplement: S1 Dataset — The annotation guidelines are included in the dataset. (ZIP) [file pcbi.1004391.s004.zip › development/19789318.ann]

T3	Gene 1183 1187	EYA1
T4	Gene 1326 1330	EYA1
T6	MiRNA 75 82	miR-562
T7	MiRNA 1082 1089	miR-562
T8	MiRNA 1228 1235	miR-562
