# Supplementary material for: miRTex: A Text Mining System for miRNA-Gene Relation Extraction
Source: PLoS Comput Biol. 2015 Sep 25;11(9):e1004391. doi: 10.1371/journal.pcbi.1004391 (PMC4583433; doi:10.1371/journal.pcbi.1004391)
Supplement: S1 Dataset — The annotation guidelines are included in the dataset. (ZIP) [file pcbi.1004391.s004.zip › development/19811312.ann]

T1	MiRNA 0 7	miR-155
T2	MiRNA 252 259	miR-155
T3	MiRNA 386 393	miR-155
T4	MiRNA 565 572	miR-155
T5	MiRNA 691 698	miR-155
T6	MiRNA 811 818	miR-155
T7	MiRNA 871 878	miR-155
T8	MiRNA 1018 1025	miR-155
T9	MiRNA 1151 1158	miR-155
T10	MiRNA 1213 1220	miR-155
T11	MiRNA 1328 1335	miR-155
