# Supplementary material for: miRTex: A Text Mining System for miRNA-Gene Relation Extraction
Source: PLoS Comput Biol. 2015 Sep 25;11(9):e1004391. doi: 10.1371/journal.pcbi.1004391 (PMC4583433; doi:10.1371/journal.pcbi.1004391)
Supplement: S1 Dataset — The annotation guidelines are included in the dataset. (ZIP) [file pcbi.1004391.s004.zip › development/19890957.ann]

T4	Gene 1389 1459	Epidermal growth factor receptor-coamplified and overexpressed protein
T5	Gene 1461 1465	ECOP
T6	Gene 1508 1517	NF-kappaB
T7	Gene 1660 1669	NF-kappaB
T8	Gene 1718 1735	cyclooxygenase -2
T9	Gene 1771 1780	NF-kappaB
T10	Gene 2038 2047	NF-kappaB
T11	MiRNA 8 20	microRNA-218
T12	MiRNA 309 316	miR-218
T13	MiRNA 336 343	miR-218
T14	MiRNA 649 656	miR-218
T16	MiRNA 936 943	miR-218
T17	MiRNA 991 998	miR-218
T18	MiRNA 1153 1160	miR-218
T19	MiRNA 1318 1325	miR-218
T20	MiRNA 1610 1617	miR-218
T21	MiRNA 1637 1644	miR-218
T22	MiRNA 1841 1848	miR-218
T23	MiRNA 1884 1891	miR-218
T1	Gene 1484 1506	nuclear factor kappa B
T2	MiRNA 919 926	miR-218
*	Equiv T5 T4
