# Supplementary material for: miRTex: A Text Mining System for miRNA-Gene Relation Extraction
Source: PLoS Comput Biol. 2015 Sep 25;11(9):e1004391. doi: 10.1371/journal.pcbi.1004391 (PMC4583433; doi:10.1371/journal.pcbi.1004391)
Supplement: S1 Dataset — The annotation guidelines are included in the dataset. (ZIP) [file pcbi.1004391.s004.zip › development/19954774.ann]

T8	MiRNA 0 12	microRNA-342
T9	MiRNA 14 26	microRNA-191
T10	MiRNA 31 43	microRNA-510
T11	MiRNA 925 934	miRNA-510
T12	MiRNA 977 986	miRNA-342
T13	MiRNA 1002 1011	miRNA-191
T14	MiRNA 1118 1128	miRNA-146a
T1	MiRNA 1176 1179	20b
T2	MiRNA 1181 1183	31
T3	MiRNA 1185 1188	99a
T4	MiRNA 1190 1193	100
T5	MiRNA 1195 1199	125b
T6	MiRNA 1201 1204	151
T7	MiRNA 1206 1209	335
T15	MiRNA 1215 1218	365
T16	Gene 679 682	CD3
T17	Gene 685 688	CD4
T18	Gene 691 695	CD25
T19	Gene 705 710	CD127
