# Supplementary material for: miRTex: A Text Mining System for miRNA-Gene Relation Extraction
Source: PLoS Comput Biol. 2015 Sep 25;11(9):e1004391. doi: 10.1371/journal.pcbi.1004391 (PMC4583433; doi:10.1371/journal.pcbi.1004391)
Supplement: S1 Dataset — The annotation guidelines are included in the dataset. (ZIP) [file pcbi.1004391.s004.zip › development/19962448.ann]

T3	MiRNA 889 896	miR-126
T4	MiRNA 898 905	miR-198
T5	MiRNA 911 918	miR-451
T6	MiRNA 944 949	miR-9
T7	MiRNA 951 958	miR-212
T8	MiRNA 960 967	miR-124
T9	MiRNA 969 976	miR-138
T10	MiRNA 982 989	miR-103
