# Supplementary material for: miRTex: A Text Mining System for miRNA-Gene Relation Extraction
Source: PLoS Comput Biol. 2015 Sep 25;11(9):e1004391. doi: 10.1371/journal.pcbi.1004391 (PMC4583433; doi:10.1371/journal.pcbi.1004391)
Supplement: S1 Dataset — The annotation guidelines are included in the dataset. (ZIP) [file pcbi.1004391.s004.zip › development/20015148.ann]

T1	Gene 801 812	(TNF)-alpha
T2	Gene 1199 1208	TNF-alpha
T3	Gene 1261 1279	alpha-fetoprotein,
T4	Gene 1281 1284	AFP
T5	Gene 1310 1316	hsp-90
T6	Gene 1345 1354	NF-kappaB
T7	Gene 1405 1408	AFP
T8	Gene 1413 1419	hsp-90
T9	Gene 1458 1467	TNF-alpha
T10	Gene 1623 1632	TNF-alpha
T11	Gene 1684 1687	AFP
T12	Gene 1689 1695	hsp-90
T13	Gene 1700 1709	NF-kappaB
T14	MiRNA 31 46	microRNA-491-5p
T15	MiRNA 598 610	miRNA-491_5p
T16	MiRNA 702 714	miRNA-491_5p
T17	MiRNA 919 931	miRNA-491_5p
T19	MiRNA 1065 1077	miRNA-491_5p
T20	MiRNA 1375 1387	miRNA-491_5p
T21	MiRNA 1581 1593	miRNA-491_5p
T22	Gene 1322 1343	nuclear factor-kappaB
T18	Gene 1287 1308	heat shock protein-90
T23	MiRNA 1155 1170	microRNA-491_5p
T24	Gene 107 135	tumour necrosis factor-alpha
*	Equiv T3 T4
*	Equiv T18 T5
*	Equiv T22 T6
