# Supplementary material for: miRTex: A Text Mining System for miRNA-Gene Relation Extraction
Source: PLoS Comput Biol. 2015 Sep 25;11(9):e1004391. doi: 10.1371/journal.pcbi.1004391 (PMC4583433; doi:10.1371/journal.pcbi.1004391)
Supplement: S1 Dataset — The annotation guidelines are included in the dataset. (ZIP) [file pcbi.1004391.s004.zip › development/20103699.ann]

T1	Gene 1363 1382	fatty acid synthase
T2	Gene 1384 1387	FAS
T3	Gene 1455 1504	peroxisome proliferator-activated binding protein
T4	Gene 1506 1512	Pparbp
T5	Gene 1518 1546	bone morphogenetic protein 4
T6	Gene 1548 1552	BMP4
T7	MiRNA 1233 1241	nc-miR-5
T8	MiRNA 1246 1255	nc-miR-33
*	Equiv T1 T2
*	Equiv T3 T4
*	Equiv T5 T6
