# Supplementary material for: miRTex: A Text Mining System for miRNA-Gene Relation Extraction
Source: PLoS Comput Biol. 2015 Sep 25;11(9):e1004391. doi: 10.1371/journal.pcbi.1004391 (PMC4583433; doi:10.1371/journal.pcbi.1004391)
Supplement: S1 Dataset — The annotation guidelines are included in the dataset. (ZIP) [file pcbi.1004391.s004.zip › development/20163779.ann]

T12	MiRNA 9 14	miR-1
T13	MiRNA 439 444	miR-1
T14	MiRNA 449 456	miR-133
T15	MiRNA 593 598	miR-1
T16	MiRNA 600 608	miR-133a
T17	MiRNA 610 618	miR-133b
T18	MiRNA 919 924	miR-1
T19	MiRNA 1022 1027	miR-1
T20	MiRNA 1169 1174	miR-1
T21	MiRNA 1335 1343	miR-133a
T22	MiRNA 1429 1437	miR-133a
T23	MiRNA 1517 1522	miR-1
T24	MiRNA 1527 1534	miR-133
T1	MiRNA 1344 1345	b
T2	MiRNA 1438 1439	b
