# Supplementary material for: miRTex: A Text Mining System for miRNA-Gene Relation Extraction
Source: PLoS Comput Biol. 2015 Sep 25;11(9):e1004391. doi: 10.1371/journal.pcbi.1004391 (PMC4583433; doi:10.1371/journal.pcbi.1004391)
Supplement: S1 Dataset — The annotation guidelines are included in the dataset. (ZIP) [file pcbi.1004391.s004.zip › development/20369013.ann]

T11	MiRNA 60 67	miR-204
T12	MiRNA 908 915	miR-204
T13	MiRNA 1107 1114	miR-204
T14	MiRNA 1379 1386	miR-204
T15	MiRNA 1416 1423	miR-204
T16	MiRNA 1876 1883	miR-204
