# Supplementary material for: miRTex: A Text Mining System for miRNA-Gene Relation Extraction
Source: PLoS Comput Biol. 2015 Sep 25;11(9):e1004391. doi: 10.1371/journal.pcbi.1004391 (PMC4583433; doi:10.1371/journal.pcbi.1004391)
Supplement: S1 Dataset — The annotation guidelines are included in the dataset. (ZIP) [file pcbi.1004391.s004.zip › development/20371173.ann]

T9	Gene 1761 1765	MRP1
T10	Gene 1766 1771	ABCC1
T11	Gene 1830 1834	MRP1
T12	Gene 1835 1840	ABCC1
T14	Gene 2090 2094	MRP1
T15	Gene 2095 2100	ABCC1
T17	MiRNA 1643 1650	miR-134
T18	MiRNA 1652 1659	miR-379
T19	MiRNA 1664 1671	miR-495
T20	MiRNA 1687 1694	miR-134
T21	MiRNA 1799 1806	miR-134
T22	MiRNA 1905 1912	miR-134
T23	MiRNA 2031 2038	miR-134
