# Supplementary material for: miRTex: A Text Mining System for miRNA-Gene Relation Extraction
Source: PLoS Comput Biol. 2015 Sep 25;11(9):e1004391. doi: 10.1371/journal.pcbi.1004391 (PMC4583433; doi:10.1371/journal.pcbi.1004391)
Supplement: S1 Dataset — The annotation guidelines are included in the dataset. (ZIP) [file pcbi.1004391.s004.zip › development/20371610.ann]

T1	Gene 80 86	FOXO3a
T2	Gene 502 508	FOXO3a
T3	Gene 729 735	FOXO3a
T4	Gene 829 843	FOXO3a protein
T5	Gene 909 915	FOXO3a
T6	Gene 933 939	FOXO3a
T7	Gene 1090 1096	FOXO3a
T8	Gene 1239 1245	FOXO3a
T9	MiRNA 0 12	MicroRNA-155
T10	MiRNA 296 303	miR-155
T11	MiRNA 305 317	microRNA-155
T12	MiRNA 415 422	miR-155
T13	MiRNA 549 556	miR-155
T14	MiRNA 640 647	miR-155
T15	MiRNA 758 765	miR-155
T16	MiRNA 795 802	miR-155
T17	MiRNA 891 898	miR-155
T18	MiRNA 990 997	miR-155
T19	MiRNA 1078 1085	miR-155
T20	MiRNA 1227 1234	miR-155
T21	MiRNA 1273 1280	miR-155
