# Supplementary material for: miRTex: A Text Mining System for miRNA-Gene Relation Extraction
Source: PLoS Comput Biol. 2015 Sep 25;11(9):e1004391. doi: 10.1371/journal.pcbi.1004391 (PMC4583433; doi:10.1371/journal.pcbi.1004391)
Supplement: S1 Dataset — The annotation guidelines are included in the dataset. (ZIP) [file pcbi.1004391.s004.zip › development/20382698.ann]

T1	Gene 34 59	Estrogen Receptor {alpha}
T2	Gene 237 243	ZBTB10
T3	Gene 321 327	ZBTB10
T4	Gene 338 341	Sp1
T5	Gene 343 346	Sp3
T6	Gene 352 355	Sp4
T7	Gene 478 485	ERalpha
T8	Gene 565 572	ERalpha
T9	Gene 590 593	Sp1
T10	Gene 602 605	Sp3
T11	Gene 609 612	Sp4
T12	Gene 662 668	ZBTB10
T13	Gene 951 957	ZBTB10
T14	Gene 1097 1102	Myt-1
T15	Gene 1168 1173	Myt-1
T17	Gene 1359 1365	ZBTB10
T18	Gene 1399 1406	ERalpha
T19	MiRNA 0 12	MicroRNA-27a
T20	MiRNA 128 140	MicroRNA-27a
T21	MiRNA 142 149	miR-27a
T22	MiRNA 208 215	miR-27a
T23	MiRNA 220 227	miR-27a
T24	MiRNA 291 298	miR-27a
T25	MiRNA 632 639	miR-27a
T26	MiRNA 921 928	miR-27a
T27	MiRNA 1054 1061	miR-27a
T28	MiRNA 1112 1119	miR-27a
T29	MiRNA 1274 1281	miR-27a
T30	Gene 453 476	estrogen receptor alpha
