# Supplementary material for: miRTex: A Text Mining System for miRNA-Gene Relation Extraction
Source: PLoS Comput Biol. 2015 Sep 25;11(9):e1004391. doi: 10.1371/journal.pcbi.1004391 (PMC4583433; doi:10.1371/journal.pcbi.1004391)
Supplement: S1 Dataset — The annotation guidelines are included in the dataset. (ZIP) [file pcbi.1004391.s004.zip › development/20399246.ann]

T2	Gene 69 94	transcription factor PU.1
T3	Gene 107 112	Sfpi1
T4	Gene 407 411	PU.1
T5	Gene 511 515	PU.1
T6	Gene 619 623	PU.1
T7	Gene 651 655	PU.1
T8	Gene 978 982	PU.1
T9	Gene 1544 1548	PU.1
T10	Gene 1657 1661	PU.1
T11	MiRNA 0 7	MIR-23A
T12	MiRNA 1027 1034	miR-23a
T13	MiRNA 1036 1043	miR-27a
T14	MiRNA 1049 1057	miR-24-2
T15	MiRNA 1406 1413	miR-23a
T16	MiRNA 1502 1509	miR-23a
