# Supplementary material for: miRTex: A Text Mining System for miRNA-Gene Relation Extraction
Source: PLoS Comput Biol. 2015 Sep 25;11(9):e1004391. doi: 10.1371/journal.pcbi.1004391 (PMC4583433; doi:10.1371/journal.pcbi.1004391)
Supplement: S1 Dataset — The annotation guidelines are included in the dataset. (ZIP) [file pcbi.1004391.s004.zip › development/20457614.ann]

T1	Gene 0 10	Yin Yang 1
T2	Gene 70 88	mu-opioid receptor
T3	Gene 126 144	Mu-opioid receptor
T4	Gene 442 448	talin2
T5	Gene 537 543	talin2
T6	Gene 562 576	beta-arrestin2
T7	Gene 586 589	ERK
T8	Gene 636 646	Yin Yang 1
T9	Gene 648 651	YY1
T10	Gene 667 670	YY1
T11	Gene 715 718	YY1
T12	Gene 811 814	YY1
T13	Gene 849 855	talin2
T14	Gene 903 909	talin2
T15	Gene 969 972	YY1
T16	Gene 1028 1031	ERK
T17	Gene 1106 1109	YY1
T18	Gene 1168 1174	talin2
T19	MiRNA 101 113	microRNA-190
T20	MiRNA 155 167	microRNA-190
T21	MiRNA 169 176	miR-190
T22	MiRNA 252 259	miR-190
T23	MiRNA 397 404	miR-190
T24	MiRNA 488 495	miR-190
T25	MiRNA 949 956	miR-190
T26	MiRNA 1203 1210	miR-190
T27	MiRNA 1305 1312	miR-190
T28	Gene 755 761	Talin2
*	Equiv T20 T21
