# Supplementary material for: miRTex: A Text Mining System for miRNA-Gene Relation Extraction
Source: PLoS Comput Biol. 2015 Sep 25;11(9):e1004391. doi: 10.1371/journal.pcbi.1004391 (PMC4583433; doi:10.1371/journal.pcbi.1004391)
Supplement: S1 Dataset — The annotation guidelines are included in the dataset. (ZIP) [file pcbi.1004391.s004.zip › development/20498629.ann]

T1	Gene 78 82	ISCU
T2	Gene 87 92	COX10
T3	Gene 340 371	hypoxia-inducible factor-1alpha
T4	Gene 890 894	ISCU
T5	Gene 896 932	iron-sulfur cluster scaffold homolog
T6	Gene 938 943	COX10
T7	Gene 945 982	cytochrome c oxidase assembly protein
T8	MiRNA 18 30	microRNA-210
T9	MiRNA 271 283	microRNA-210
T10	MiRNA 285 292	miR-210
T11	MiRNA 475 482	miR-210
T12	MiRNA 550 557	miR-210
T13	MiRNA 679 686	miR-210
T14	MiRNA 815 822	miR-210
T15	MiRNA 1130 1137	miR-210
T16	MiRNA 1165 1172	miR-210
*	Equiv T5 T4
*	Equiv T7 T6
