# Supplementary material for: miRTex: A Text Mining System for miRNA-Gene Relation Extraction
Source: PLoS Comput Biol. 2015 Sep 25;11(9):e1004391. doi: 10.1371/journal.pcbi.1004391 (PMC4583433; doi:10.1371/journal.pcbi.1004391)
Supplement: S1 Dataset — The annotation guidelines are included in the dataset. (ZIP) [file pcbi.1004391.s004.zip › development/20545570.ann]

T1	Gene 725 728	p53
T2	Gene 1027 1030	p53
T3	Gene 1767 1770	RAS
T4	Gene 1904 1909	c-MYC
T7	Gene 2266 2272	hPDCD4
T8	Gene 2274 2304	phosphatase and tensin homolog
T9	Gene 2306 2311	hPTEN
T10	Gene 2337 2343	hSPRY2
T11	MiRNA 1970 1977	miR-15a
T12	MiRNA 1982 1988	miR-16
T13	MiRNA 2101 2107	miR-15
T14	MiRNA 2112 2118	miR-16
T15	MiRNA 2162 2168	miR-21
T16	MiRNA 2396 2402	miR-21
T5	Gene 706 723	tumour protein 53
T6	MiRNA 1692 1700	lethal-7
T17	MiRNA 1702 1707	let-7
T18	Gene 2234 2264	programmed cell death factor 4
T19	Gene 2318 2335	sprouty homolog 2
*	Equiv T17 T6
*	Equiv T18 T7
*	Equiv T8 T9
*	Equiv T19 T10
