# Supplementary material for: miRTex: A Text Mining System for miRNA-Gene Relation Extraction
Source: PLoS Comput Biol. 2015 Sep 25;11(9):e1004391. doi: 10.1371/journal.pcbi.1004391 (PMC4583433; doi:10.1371/journal.pcbi.1004391)
Supplement: S1 Dataset — The annotation guidelines are included in the dataset. (ZIP) [file pcbi.1004391.s004.zip › development/20566686.ann]

T1	Gene 0 29	Mammalian target of rapamycin
T2	Gene 52 63	follistatin
T3	Gene 88 117	Mammalian target of rapamycin
T4	Gene 119 123	mTOR
T5	Gene 272 276	mTOR
T7	Gene 407 411	mTOR
T8	Gene 508 512	mTOR
T9	Gene 522 526	MyoD
T11	Gene 617 621	MyoD
T12	Gene 686 690	mTOR
T15	Gene 746 767	histone deacetylase 4
T16	Gene 769 774	HDAC4
T17	Gene 801 812	follistatin
T18	Gene 887 898	follistatin
T19	Gene 918 922	mTOR
T20	Gene 1015 1019	mTOR
T21	Gene 1057 1061	mTOR
T23	Gene 1068 1073	HDAC4
T24	Gene 1074 1085	follistatin
T25	MiRNA 40 47	miRNA-1
T26	MiRNA 385 390	miR-1
T27	MiRNA 554 559	miR-1
T28	MiRNA 695 700	miR-1
T29	MiRNA 725 730	miR-1
T30	MiRNA 1062 1067	miR-1
*	Equiv T15 T16
