# Supplementary material for: miRTex: A Text Mining System for miRNA-Gene Relation Extraction
Source: PLoS Comput Biol. 2015 Sep 25;11(9):e1004391. doi: 10.1371/journal.pcbi.1004391 (PMC4583433; doi:10.1371/journal.pcbi.1004391)
Supplement: S1 Dataset — The annotation guidelines are included in the dataset. (ZIP) [file pcbi.1004391.s004.zip › development/20599952.ann]

T1	Gene 137 142	HIF-1
T2	Gene 1637 1642	HIF-1
T4	Gene 1931 1936	HIF-1
T5	MiRNA 147 155	miR-124a
T6	MiRNA 1656 1664	miR-124a
T7	MiRNA 1941 1949	miR-124a
