# Supplementary material for: miRTex: A Text Mining System for miRNA-Gene Relation Extraction
Source: PLoS Comput Biol. 2015 Sep 25;11(9):e1004391. doi: 10.1371/journal.pcbi.1004391 (PMC4583433; doi:10.1371/journal.pcbi.1004391)
Supplement: S1 Dataset — The annotation guidelines are included in the dataset. (ZIP) [file pcbi.1004391.s004.zip › development/20627087.ann]

T1	MiRNA 758 765	miR-186
T2	MiRNA 823 830	miR-186
T3	MiRNA 894 901	miR-186
T4	MiRNA 1006 1013	miR-186
