# Supplementary material for: miRTex: A Text Mining System for miRNA-Gene Relation Extraction
Source: PLoS Comput Biol. 2015 Sep 25;11(9):e1004391. doi: 10.1371/journal.pcbi.1004391 (PMC4583433; doi:10.1371/journal.pcbi.1004391)
Supplement: S1 Dataset — The annotation guidelines are included in the dataset. (ZIP) [file pcbi.1004391.s004.zip › development/20637509.ann]

T1	Gene 701 704	CD4
T2	Gene 818 821	CD4
T3	Gene 878 881	CD4
T4	Gene 884 888	CD25
T5	Gene 901 904	dim
T6	Gene 931 934	CD4
T7	Gene 937 941	CD25
T8	Gene 997 1000	CD4
T9	Gene 1003 1007	CD25
T10	Gene 1020 1023	dim
T11	Gene 1031 1034	CD4
T12	Gene 1037 1041	CD25
T13	Gene 1167 1170	CD4
T14	Gene 1173 1177	CD25
T15	Gene 1391 1394	CD4
T16	Gene 1397 1401	CD25
T17	Gene 1413 1416	dim
T18	Gene 1723 1729	CDKN1A
T19	Gene 1730 1733	p21
T20	Gene 1738 1745	BCL2L11
T21	Gene 1746 1749	Bim
T22	MiRNA 1303 1314	miR-106b-25
T23	MiRNA 1614 1622	miR-106b
T24	MiRNA 1627 1633	miR-25
T25	Gene 895 900	CD127
T26	Gene 824 828	CD25
T27	Gene 1014 1019	CD127
T28	Gene 1048 1053	CD127
T29	Gene 707 711	CD25
T30	Gene 948 953	CD127
T31	Gene 1407 1412	CD127
*	Equiv T18 T19
*	Equiv T20 T21 T23
