# Supplementary material for: miRTex: A Text Mining System for miRNA-Gene Relation Extraction
Source: PLoS Comput Biol. 2015 Sep 25;11(9):e1004391. doi: 10.1371/journal.pcbi.1004391 (PMC4583433; doi:10.1371/journal.pcbi.1004391)
Supplement: S1 Dataset — The annotation guidelines are included in the dataset. (ZIP) [file pcbi.1004391.s004.zip › development/20670163.ann]

T1	Gene 1308 1312	Mef2
T2	MiRNA 531 538	miR-133
T3	MiRNA 727 734	miR-133
T4	MiRNA 752 759	miR-133
T5	MiRNA 1086 1093	miR-133
T6	MiRNA 1251 1258	miR-133
