# Supplementary material for: miRTex: A Text Mining System for miRNA-Gene Relation Extraction
Source: PLoS Comput Biol. 2015 Sep 25;11(9):e1004391. doi: 10.1371/journal.pcbi.1004391 (PMC4583433; doi:10.1371/journal.pcbi.1004391)
Supplement: S1 Dataset — The annotation guidelines are included in the dataset. (ZIP) [file pcbi.1004391.s004.zip › development/20827722.ann]

T1	Gene 550 554	Waf1
T2	Gene 710 716	LIN28B
T3	Gene 826 832	LIN28B
T4	Gene 893 899	LIN28B
T5	Gene 914 920	LIN28B
T6	Gene 1006 1012	LIN28B
T7	Gene 1204 1210	LIN28B
T8	MiRNA 0 13	MicroRNA-125b
T9	MiRNA 260 268	miR-125b
T10	MiRNA 455 463	miR-125b
T11	MiRNA 523 531	miR-125b
T12	MiRNA 628 636	miR-125b
T13	MiRNA 744 752	miR-125b
T14	MiRNA 769 777	miR-125b
T15	MiRNA 950 958	miR-125b
T16	MiRNA 1049 1057	miR-125b
T17	MiRNA 1100 1108	miR-125b
T18	MiRNA 1263 1271	miR-125b
T19	Gene 111 118	LIN28B2
T20	Gene 542 549	p21Cip1
*	Equiv T20 T1
