# Supplementary material for: miRTex: A Text Mining System for miRNA-Gene Relation Extraction
Source: PLoS Comput Biol. 2015 Sep 25;11(9):e1004391. doi: 10.1371/journal.pcbi.1004391 (PMC4583433; doi:10.1371/journal.pcbi.1004391)
Supplement: S1 Dataset — The annotation guidelines are included in the dataset. (ZIP) [file pcbi.1004391.s004.zip › development/20841499.ann]

T2	MiRNA 351 357	miR-21
T3	MiRNA 359 366	miR-126
T4	MiRNA 385 391	miR-33
T5	MiRNA 393 404	miR-125a-5p
T6	MiRNA 421 428	miR-155
T7	MiRNA 451 458	miR-222
T8	MiRNA 460 467	miR-210
T9	MiRNA 711 718	miR-15a
T10	MiRNA 763 770	miR-497
T11	MiRNA 793 800	miR-200
T12	MiRNA 931 939	miR-125b
T13	MiRNA 964 971	miR-26a
T14	MiRNA 973 977	-34a
T15	MiRNA 979 983	-145
T16	MiRNA 989 995	let-7b
T17	Gene 899 909	HIF-1alpha
