# Supplementary material for: miRTex: A Text Mining System for miRNA-Gene Relation Extraction
Source: PLoS Comput Biol. 2015 Sep 25;11(9):e1004391. doi: 10.1371/journal.pcbi.1004391 (PMC4583433; doi:10.1371/journal.pcbi.1004391)
Supplement: S1 Dataset — The annotation guidelines are included in the dataset. (ZIP) [file pcbi.1004391.s004.zip › development/20933052.ann]

T1	Gene 226 246	Toll-like receptor-4
T2	Gene 248 253	TLR-4
T3	MiRNA 0 13	MicroRNA-146a
T4	MiRNA 461 469	miR-146a
T5	MiRNA 527 535	miR-146a
T6	MiRNA 622 630	miR-146a
T7	MiRNA 728 736	miR-146a
T8	MiRNA 832 840	miR-146a
T9	MiRNA 1062 1070	miR-146a
T10	MiRNA 1219 1227	miR-146a
T11	MiRNA 1358 1366	miR-146a
