# Supplementary material for: miRTex: A Text Mining System for miRNA-Gene Relation Extraction
Source: PLoS Comput Biol. 2015 Sep 25;11(9):e1004391. doi: 10.1371/journal.pcbi.1004391 (PMC4583433; doi:10.1371/journal.pcbi.1004391)
Supplement: S1 Dataset — The annotation guidelines are included in the dataset. (ZIP) [file pcbi.1004391.s004.zip › development/20974966.ann]

T3	MiRNA 1031 1037	miR-15
T4	MiRNA 1087 1093	miR-15
T5	MiRNA 1095 1105	pri-miR-15
T6	MiRNA 1116 1122	miR-15
T7	MiRNA 1330 1336	miR-15
T1	Gene 104 109	furry
T2	Gene 111 117	Xfurry
T8	Gene 267 272	furry
T9	Gene 538 544	Xfurry
T10	Gene 640 649	Xfurry-MO
T11	Gene 681 709	herpes simplex virus protein
T12	Gene 711 715	VP16
T13	Gene 751 757	Xfurry
T14	Gene 849 855	Xfurry
T15	Gene 991 997	Xfurry
T16	Gene 1220 1226	Xfurry
