# Supplementary material for: miRTex: A Text Mining System for miRNA-Gene Relation Extraction
Source: PLoS Comput Biol. 2015 Sep 25;11(9):e1004391. doi: 10.1371/journal.pcbi.1004391 (PMC4583433; doi:10.1371/journal.pcbi.1004391)
Supplement: S1 Dataset — The annotation guidelines are included in the dataset. (ZIP) [file pcbi.1004391.s004.zip › development/21172025.ann]

T1	Gene 126 143	estrogen receptor
T2	Gene 256 260	HER2
T3	Gene 333 337	HER2
T4	Gene 553 557	HER2
T5	Gene 1063 1067	HER2
T6	MiRNA 18 25	miR-342
T7	MiRNA 1005 1012	miR-342
T8	MiRNA 1142 1149	miR-342
T9	MiRNA 1317 1324	miR-342
T10	MiRNA 1448 1455	miR-342
T11	MiRNA 1535 1542	miR-342
T12	MiRNA 1555 1562	miR-342
T13	MiRNA 1677 1684	miR-342
T14	MiRNA 1750 1757	miR-342
T15	MiRNA 1866 1873	miR-342
T16	MiRNA 1954 1961	miR-342
T17	MiRNA 2074 2081	miR-342
T18	MiRNA 2157 2164	miR-342
T19	MiRNA 2285 2292	miR-342
T20	Gene 339 349	HERDelta16
T21	Gene 931 942	HER2Delta16
T22	Gene 1026 1037	HER2Delta16
T23	Gene 1174 1185	HER2Delta16
T24	Gene 1583 1594	HER2Delta16
T25	Gene 1713 1724	HER2Delta16
