# Supplementary material for: miRTex: A Text Mining System for miRNA-Gene Relation Extraction
Source: PLoS Comput Biol. 2015 Sep 25;11(9):e1004391. doi: 10.1371/journal.pcbi.1004391 (PMC4583433; doi:10.1371/journal.pcbi.1004391)
Supplement: S1 Dataset — The annotation guidelines are included in the dataset. (ZIP) [file pcbi.1004391.s004.zip › development/21199010.ann]

T1	Gene 1078 1085	RASGRP3
T2	Gene 1087 1093	GPR160
T3	Gene 1095 1100	PRKCH
T4	Gene 1105 1109	XAF1
T5	MiRNA 755 763	miR-20b*
T6	MiRNA 765 774	miR-28-5p
T7	MiRNA 776 783	miR-99a
T8	MiRNA 785 793	miR-125b
T9	MiRNA 795 805	miR-151-3p
T10	MiRNA 807 814	miR-151
T11	MiRNA 820 828	miR-216a
T12	MiRNA 830 838	miR-223*
T13	MiRNA 843 851	miR-1296
T14	MiRNA 937 945	miR-125b
T15	MiRNA 1000 1007	miR-99a
T16	MiRNA 1009 1017	miR-125b
T17	MiRNA 1019 1027	miR-216a
T18	MiRNA 1032 1040	miR-1296
T19	MiRNA 1266 1274	miR-200a
T20	MiRNA 1279 1289	miR-296-3p
