# Supplementary material for: miRTex: A Text Mining System for miRNA-Gene Relation Extraction
Source: PLoS Comput Biol. 2015 Sep 25;11(9):e1004391. doi: 10.1371/journal.pcbi.1004391 (PMC4583433; doi:10.1371/journal.pcbi.1004391)
Supplement: S1 Dataset — The annotation guidelines are included in the dataset. (ZIP) [file pcbi.1004391.s004.zip › development/21239610.ann]

T1	Gene 111 114	Bim
T2	Gene 371 374	Bim
T3	Gene 539 542	Bim
T4	Gene 733 744	Bim protein
T5	Gene 803 806	Bim
T6	Gene 827 830	Bim
T7	Gene 909 912	Bim
T8	Gene 1010 1021	Bim protein
T9	Gene 1096 1099	Bim
T10	Gene 1363 1366	Bim
T11	Gene 1442 1445	Bim
T12	Gene 1606 1609	Bim
T13	MiRNA 69 78	miR-17~92
T14	MiRNA 682 705	miR-17 approximately 92
T15	MiRNA 951 974	miR-17 approximately 92
T16	MiRNA 1052 1075	miR-17 approximately 92
T17	MiRNA 1185 1208	miR-17 approximately 92
T18	MiRNA 1331 1354	miR-17 approximately 92
T19	MiRNA 1484 1490	miR-17
T20	MiRNA 1739 1762	miR-17 approximately 92
T21	MiRNA 1845 1868	miR-17 approximately 92
T22	Gene 1219 1222	Bim
