# Supplementary material for: miRTex: A Text Mining System for miRNA-Gene Relation Extraction
Source: PLoS Comput Biol. 2015 Sep 25;11(9):e1004391. doi: 10.1371/journal.pcbi.1004391 (PMC4583433; doi:10.1371/journal.pcbi.1004391)
Supplement: S1 Dataset — The annotation guidelines are included in the dataset. (ZIP) [file pcbi.1004391.s004.zip › development/21325043.ann]

T1	Gene 106 109	FSH
T2	Gene 396 399	FSH
T3	Gene 1143 1147	Pten
T4	Gene 1183 1188	Eps15
T5	Gene 1414 1418	PTEN
T6	Gene 1423 1436	EPS15 protein
T7	Gene 1507 1510	FSH
T8	MiRNA 792 799	miR-23b
T9	MiRNA 1287 1294	miR-23b
T10	MiRNA 1360 1367	miR-23b
T11	MiRNA 801 805	-30c
T12	MiRNA 807 811	-30d
T13	MiRNA 817 821	-690
