# Supplementary material for: miRTex: A Text Mining System for miRNA-Gene Relation Extraction
Source: PLoS Comput Biol. 2015 Sep 25;11(9):e1004391. doi: 10.1371/journal.pcbi.1004391 (PMC4583433; doi:10.1371/journal.pcbi.1004391)
Supplement: S1 Dataset — The annotation guidelines are included in the dataset. (ZIP) [file pcbi.1004391.s004.zip › development/21401705.ann]

T1	Gene 14 18	CD19
T2	Gene 358 363	CD79a
T3	Gene 368 372	CD20
T4	Gene 771 775	CD19
T5	Gene 777 781	CD20
T6	Gene 783 788	CD79a
T7	Gene 793 797	PAX5
T8	Gene 966 970	CD19
T9	Gene 1134 1138	CD19
T10	Gene 1291 1295	CD19
T11	Gene 1363 1367	CD19
T12	MiRNA 31 38	miR-223
T13	MiRNA 453 459	miR-93
T14	MiRNA 464 472	miR-181b
T15	MiRNA 493 500	miR-30a
T16	MiRNA 521 528	miR-223
T17	MiRNA 1036 1043	miR-30a
T18	MiRNA 1045 1051	miR-93
T19	MiRNA 1057 1065	miR-181b
T20	MiRNA 1096 1103	miR-223
T21	MiRNA 1151 1158	miR-223
T22	MiRNA 1300 1307	miR-223
T23	MiRNA 1372 1379	miR-223
T24	MiRNA 845 848	30a
T25	MiRNA 850 852	93
T26	MiRNA 854 858	181b
T27	MiRNA 863 866	223
