# Supplementary material for: miRTex: A Text Mining System for miRNA-Gene Relation Extraction
Source: PLoS Comput Biol. 2015 Sep 25;11(9):e1004391. doi: 10.1371/journal.pcbi.1004391 (PMC4583433; doi:10.1371/journal.pcbi.1004391)
Supplement: S1 Dataset — The annotation guidelines are included in the dataset. (ZIP) [file pcbi.1004391.s004.zip › development/21415464.ann]

T1	Gene 461 466	Bcl-2
T2	Gene 743 748	Bcl-2
T3	Gene 806 809	Bax
T5	Gene 896 901	Bcl-2
T6	Gene 1019 1029	apoptosome
T7	Gene 1142 1147	Bcl-2
T8	Gene 1317 1322	Bcl-2
T9	Gene 1432 1435	Bax
T11	MiRNA 668 683	mmu-miR-181a-1*
T12	MiRNA 685 696	mmu-miR-30e
T13	MiRNA 701 712	mmu-miR-34a
T14	MiRNA 1247 1254	miR-34a
T15	MiRNA 1256 1260	-30e
T16	MiRNA 1266 1271	-181a
T4	Gene 1451 1458	Caspase
T10	Gene 826 834	Caspases
