# Supplementary material for: miRTex: A Text Mining System for miRNA-Gene Relation Extraction
Source: PLoS Comput Biol. 2015 Sep 25;11(9):e1004391. doi: 10.1371/journal.pcbi.1004391 (PMC4583433; doi:10.1371/journal.pcbi.1004391)
Supplement: S1 Dataset — The annotation guidelines are included in the dataset. (ZIP) [file pcbi.1004391.s004.zip › development/21448905.ann]

T3	Gene 1323 1328	PRKCA
T4	Gene 1517 1522	PRKCA
T5	Gene 1638 1643	PRKCA
T6	MiRNA 0 12	MicroRNA-328
T7	MiRNA 961 968	miR-328
T8	MiRNA 973 983	miR-330-3p
T9	MiRNA 1239 1246	miR-328
T10	MiRNA 1546 1553	miR-328
