# Supplementary material for: miRTex: A Text Mining System for miRNA-Gene Relation Extraction
Source: PLoS Comput Biol. 2015 Sep 25;11(9):e1004391. doi: 10.1371/journal.pcbi.1004391 (PMC4583433; doi:10.1371/journal.pcbi.1004391)
Supplement: S1 Dataset — The annotation guidelines are included in the dataset. (ZIP) [file pcbi.1004391.s004.zip › development/21472710.ann]

T3	MiRNA 52 59	miR-483
T4	MiRNA 958 968	miR-483-5p
T5	MiRNA 1087 1097	miR-483-5p
T6	MiRNA 1299 1309	miR-483-5p
T1	MiRNA 893 897	-100
T2	MiRNA 899 904	-125b
T7	MiRNA 910 914	-195
