# Supplementary material for: miRTex: A Text Mining System for miRNA-Gene Relation Extraction
Source: PLoS Comput Biol. 2015 Sep 25;11(9):e1004391. doi: 10.1371/journal.pcbi.1004391 (PMC4583433; doi:10.1371/journal.pcbi.1004391)
Supplement: S1 Dataset — The annotation guidelines are included in the dataset. (ZIP) [file pcbi.1004391.s004.zip › development/21593139.ann]

T1	Gene 18 32	Sec23A protein
T2	Gene 629 635	SEC23A
T3	Gene 727 733	SEC23A
T4	Gene 817 831	Sec23A protein
T5	Gene 969 975	SEC23A
T6	Gene 1054 1068	Sec23A protein
T7	Gene 1270 1284	Sec23A protein
T8	Gene 1368 1374	Sec23A
T9	Gene 1465 1471	Sec23A
T10	Gene 1540 1546	Sec23A
T11	Gene 1634 1640	Sec23A
T12	MiRNA 36 45	miRNA-375
T13	MiRNA 505 512	miR-375
T14	MiRNA 517 525	miR-200c
T15	MiRNA 672 679	miR-375
T16	MiRNA 684 692	miR-200c
T17	MiRNA 762 769	miR-375
T18	MiRNA 774 782	miR-200c
T19	MiRNA 1003 1010	miR-375
T20	MiRNA 1022 1030	miR-200c
T21	MiRNA 1122 1129	miR-375
