# Supplementary material for: miRTex: A Text Mining System for miRNA-Gene Relation Extraction
Source: PLoS Comput Biol. 2015 Sep 25;11(9):e1004391. doi: 10.1371/journal.pcbi.1004391 (PMC4583433; doi:10.1371/journal.pcbi.1004391)
Supplement: S1 Dataset — The annotation guidelines are included in the dataset. (ZIP) [file pcbi.1004391.s004.zip › development/21682256.ann]

T2	Gene 829 842	interleukin-6
T3	Gene 1033 1042	NF-kappaB
T4	Gene 1119 1126	PECAM-1
T5	Gene 1131 1137	ICAM-1
T7	MiRNA 230 242	microRNA-126
T8	MiRNA 1179 1191	microRNA-126
T1	Gene 1312 1318	VCAM-1
T6	Gene 847 849	-8
