# Supplementary material for: miRTex: A Text Mining System for miRNA-Gene Relation Extraction
Source: PLoS Comput Biol. 2015 Sep 25;11(9):e1004391. doi: 10.1371/journal.pcbi.1004391 (PMC4583433; doi:10.1371/journal.pcbi.1004391)
Supplement: S1 Dataset — The annotation guidelines are included in the dataset. (ZIP) [file pcbi.1004391.s004.zip › development/21698185.ann]

T11	MiRNA 37 46	miR-17-92
T12	MiRNA 733 742	miR-17-92
T13	MiRNA 1052 1061	miR-17-92
T14	MiRNA 1063 1075	miR-106a-363
T15	MiRNA 1081 1092	miR-106b-25
T16	MiRNA 1506 1515	miR-17-92
T17	MiRNA 1758 1764	miR-17
T18	MiRNA 1766 1774	miR-106a
T19	MiRNA 1780 1788	miR-106b
T20	MiRNA 1938 1947	miR-17-92
T1	Gene 1800 1803	p21
