# Supplementary material for: miRTex: A Text Mining System for miRNA-Gene Relation Extraction
Source: PLoS Comput Biol. 2015 Sep 25;11(9):e1004391. doi: 10.1371/journal.pcbi.1004391 (PMC4583433; doi:10.1371/journal.pcbi.1004391)
Supplement: S1 Dataset — The annotation guidelines are included in the dataset. (ZIP) [file pcbi.1004391.s004.zip › development/21709209.ann]

T2	Gene 104 133	angiotensin-converting enzyme
T3	Gene 180 211	angiotensin-converting enzyme 2
T5	Gene 516 521	renin
T6	Gene 736 741	Ang I
T7	Gene 750 771	Ang-converting enzyme
T8	Gene 773 776	ACE
T9	Gene 823 829	Ang II
T10	Gene 1162 1166	ACE2
T11	Gene 1285 1288	ACE
T12	Gene 1327 1331	ACE2
T14	Gene 1511 1517	Ang II
T15	Gene 1552 1556	ACE2
T16	Gene 1659 1664	renin
T17	Gene 1716 1721	renin
T19	Gene 1918 1923	renin
T20	MiRNA 1253 1265	microRNA-27a
T21	MiRNA 1304 1316	microRNA-143
T22	MiRNA 1270 1273	27b
T1	Gene 872 894	Ang II type 1 receptor
T4	Gene 1010 1032	Ang II type 2 receptor
T13	Gene 1573 1586	Ang II type 2
T18	Gene 1459 1481	Ang II type 1 receptor
