# Supplementary material for: miRTex: A Text Mining System for miRNA-Gene Relation Extraction
Source: PLoS Comput Biol. 2015 Sep 25;11(9):e1004391. doi: 10.1371/journal.pcbi.1004391 (PMC4583433; doi:10.1371/journal.pcbi.1004391)
Supplement: S1 Dataset — The annotation guidelines are included in the dataset. (ZIP) [file pcbi.1004391.s004.zip › development/21761366.ann]

T1	Gene 0 11	CTNNB1 gene
T4	Gene 216 227	CTNNB1 gene
T6	Gene 370 375	HESX1
T7	Gene 377 382	PROP1
T8	Gene 384 390	POU1F1
T9	Gene 513 519	CTNNB1
T10	Gene 1096 1101	HESX1
T11	Gene 1103 1108	PROP1
T12	Gene 1153 1163	PROP1 gene
T13	Gene 1314 1320	CTNNB1
T14	Gene 1389 1395	CTNNB1
T17	Gene 1870 1876	CTNNB1
T19	Gene 2132 2138	CTNNB1
T21	MiRNA 1449 1456	miR-150
T22	MiRNA 1496 1504	miR-16-1
T23	MiRNA 1506 1512	miR-21
T24	MiRNA 1552 1559	miR-141
T25	MiRNA 1569 1575	miR-16
T26	MiRNA 1577 1584	miR-449
T27	MiRNA 1586 1593	miR-145
T28	MiRNA 1595 1602	miR-143
T29	MiRNA 1604 1611	miR-23b
T30	MiRNA 1613 1620	miR-15a
T31	MiRNA 1626 1634	miR-24-2
T32	MiRNA 1799 1805	miR-16
T33	MiRNA 1810 1817	miR-141
T34	MiRNA 1888 1895	miR-23a
T15	MiRNA 1561 1567	let-7a
T16	Gene 396 402	CTNNB1
T3	Gene 1114 1120	POU1F1
T5	MiRNA 1518 1524	miR23a
T35	MiRNA 1900 1907	miR24-2
