# Supplementary material for: miRTex: A Text Mining System for miRNA-Gene Relation Extraction
Source: PLoS Comput Biol. 2015 Sep 25;11(9):e1004391. doi: 10.1371/journal.pcbi.1004391 (PMC4583433; doi:10.1371/journal.pcbi.1004391)
Supplement: S1 Dataset — The annotation guidelines are included in the dataset. (ZIP) [file pcbi.1004391.s004.zip › development/21788439.ann]

T1	Gene 98 101	Th1
T2	Gene 106 111	IL-17
T5	Gene 843 846	Th1
T6	Gene 1029 1034	Rag-1
T7	MiRNA 10 22	microRNA-155
T8	MiRNA 580 592	microRNA-155
T9	MiRNA 594 601	Mir-155
T10	MiRNA 660 667	Mir-155
T11	MiRNA 791 798	Mir-155
T12	MiRNA 942 949	Mir-155
T13	MiRNA 993 1000	Mir-155
T14	MiRNA 1081 1088	Mir-155
T15	MiRNA 1229 1236	Mir-155
T16	MiRNA 1323 1330	Mir-155
T3	Gene 851 855	Th17
T4	Gene 122 126	Th17
T17	Gene 1006 1009	CD4
