# Supplementary material for: miRTex: A Text Mining System for miRNA-Gene Relation Extraction
Source: PLoS Comput Biol. 2015 Sep 25;11(9):e1004391. doi: 10.1371/journal.pcbi.1004391 (PMC4583433; doi:10.1371/journal.pcbi.1004391)
Supplement: S1 Dataset — The annotation guidelines are included in the dataset. (ZIP) [file pcbi.1004391.s004.zip › development/21813570.ann]

T1	Gene 33 47	Bag of Marbles
T2	Gene 136 150	Bag of Marbles
T3	Gene 152 155	Bam
T4	Gene 250 253	Bam
T5	Gene 375 378	bam
T6	Gene 543 546	Bam
T7	Gene 684 687	Bam
T8	Gene 853 856	bam
T9	Gene 900 903	Bam
T10	Gene 1085 1088	bam
T11	Gene 1138 1141	bam
T12	Gene 1420 1423	Bam
T13	Gene 1540 1543	Bam
T14	MiRNA 995 1005	microRNA-7
T15	MiRNA 1007 1012	mir-7
T16	MiRNA 1146 1151	mir-7
T17	MiRNA 1427 1432	mir-7
T18	MiRNA 1548 1553	mir-7
