# Supplementary material for: miRTex: A Text Mining System for miRNA-Gene Relation Extraction
Source: PLoS Comput Biol. 2015 Sep 25;11(9):e1004391. doi: 10.1371/journal.pcbi.1004391 (PMC4583433; doi:10.1371/journal.pcbi.1004391)
Supplement: S1 Dataset — The annotation guidelines are included in the dataset. (ZIP) [file pcbi.1004391.s004.zip › development/21880462.ann]

T1	Gene 65 69	TP53
T2	Gene 129 133	TP53
T4	Gene 257 261	TP53
T5	Gene 327 331	TP53
T7	Gene 464 468	TP53
T9	Gene 928 932	TP53
T10	Gene 1032 1036	TP53
T11	Gene 1046 1051	Bcl-2
T12	Gene 1220 1225	Bcl-2
T13	Gene 1261 1265	TP53
T14	Gene 1377 1381	TP53
T16	Gene 1420 1424	TP53
T17	Gene 1497 1501	TP53
T18	Gene 1538 1542	TP53
T19	MiRNA 0 6	miR-98
T20	MiRNA 364 370	miR-98
T21	MiRNA 372 379	miR-453
T22	MiRNA 384 391	miR-485
T23	MiRNA 694 700	miR-98
T24	MiRNA 705 712	miR-453
T25	MiRNA 817 823	miR-98
T26	MiRNA 828 835	miR-453
T27	MiRNA 982 988	miR-98
T28	MiRNA 989 996	miR-453
T29	MiRNA 1111 1120	miR-34a-c
T30	MiRNA 1155 1161	miR-98
T31	MiRNA 1162 1169	miR-453
T32	MiRNA 1209 1215	miR-98
T33	MiRNA 1247 1256	miR-34a-c
T34	MiRNA 1343 1349	miR-98
T35	MiRNA 1354 1361	miR-453
T36	MiRNA 1479 1485	miR-98
