# Supplementary material for: miRTex: A Text Mining System for miRNA-Gene Relation Extraction
Source: PLoS Comput Biol. 2015 Sep 25;11(9):e1004391. doi: 10.1371/journal.pcbi.1004391 (PMC4583433; doi:10.1371/journal.pcbi.1004391)
Supplement: S1 Dataset — The annotation guidelines are included in the dataset. (ZIP) [file pcbi.1004391.s004.zip › development/21932404.ann]

T1	Gene 8 24	stem cell factor
T2	Gene 29 66	granulocyte colony-stimulating factor
T4	Gene 999 1002	SCF
T5	Gene 1007 1013	GM-CSF
T6	Gene 1135 1166	S100 calcium-binding protein A4
T7	Gene 1168 1174	S100A4
T8	Gene 1196 1199	SCF
T9	Gene 1205 1211	GM-CSF
T10	Gene 1419 1422	SCF
T11	Gene 1478 1484	S100A4
T12	Gene 1534 1537	SCF
T13	Gene 1596 1601	MMP-2
T14	Gene 1606 1611	MMP-9
T15	Gene 1685 1714	metalloproteinase inhibitor 3
T16	Gene 1726 1731	MMP-2
T17	Gene 1733 1738	MMP-9
T19	Gene 1883 1886	SCF
T20	MiRNA 1180 1188	miR-181b
T21	MiRNA 1638 1646	miR-181b
T22	MiRNA 1744 1752	miR-181b
T3	Gene 1325 1356	transforming growth factor-beta
T18	Gene 1358 1366	TGF-beta
T23	Gene 1423 1429	GM-CSF
T24	Gene 1538 1544	GM-CSF
T25	Gene 1887 1893	GM-CSF
