# Supplementary material for: miRTex: A Text Mining System for miRNA-Gene Relation Extraction
Source: PLoS Comput Biol. 2015 Sep 25;11(9):e1004391. doi: 10.1371/journal.pcbi.1004391 (PMC4583433; doi:10.1371/journal.pcbi.1004391)
Supplement: S1 Dataset — The annotation guidelines are included in the dataset. (ZIP) [file pcbi.1004391.s004.zip › development/21934092.ann]

T1	Gene 98 103	FOXO4
T2	Gene 108 113	PDCD4
T3	Gene 1115 1120	FOXO4
T4	Gene 1125 1130	PDCD4
T5	MiRNA 0 15	MicroRNA-499-5p
T6	MiRNA 657 667	miR-499-5p
T7	MiRNA 780 790	miR-499-5p
T8	MiRNA 912 922	miR-499-5p
T9	MiRNA 1167 1177	miR-499-5p
T10	MiRNA 1223 1233	miR-499-5p
