# Supplementary material for: miRTex: A Text Mining System for miRNA-Gene Relation Extraction
Source: PLoS Comput Biol. 2015 Sep 25;11(9):e1004391. doi: 10.1371/journal.pcbi.1004391 (PMC4583433; doi:10.1371/journal.pcbi.1004391)
Supplement: S1 Dataset — The annotation guidelines are included in the dataset. (ZIP) [file pcbi.1004391.s004.zip › development/21944470.ann]

T1	Gene 68 77	nucleolin
T2	MiRNA 91 103	microRNA-221
T3	MiRNA 516 525	miRNA-221
T4	MiRNA 544 551	miR-221
T5	MiRNA 613 620	miR-221
T6	MiRNA 700 709	miRNA-221
T7	MiRNA 720 729	miRNA-221
T8	MiRNA 884 891	miR-221
T9	MiRNA 918 925	miR-221
T10	MiRNA 973 982	miRNA-221
