# Supplementary material for: miRTex: A Text Mining System for miRNA-Gene Relation Extraction
Source: PLoS Comput Biol. 2015 Sep 25;11(9):e1004391. doi: 10.1371/journal.pcbi.1004391 (PMC4583433; doi:10.1371/journal.pcbi.1004391)
Supplement: S1 Dataset — The annotation guidelines are included in the dataset. (ZIP) [file pcbi.1004391.s004.zip › development/22006119.ann]

T6	MiRNA 500 508	miR-146a
T7	MiRNA 871 879	miR-146a
T8	MiRNA 1010 1018	miR-146a
T9	MiRNA 1159 1166	miR-223
T10	MiRNA 1230 1238	miR-146a
T1	MiRNA 510 513	155
T2	MiRNA 515 519	181a
T3	MiRNA 525 528	223
T4	MiRNA 881 884	155
T5	MiRNA 886 890	181a
T11	MiRNA 896 899	223
T12	MiRNA 1023 1026	223
T13	MiRNA 1240 1243	155
T14	MiRNA 1245 1249	181a
T15	MiRNA 1255 1258	223
