# Supplementary material for: miRTex: A Text Mining System for miRNA-Gene Relation Extraction
Source: PLoS Comput Biol. 2015 Sep 25;11(9):e1004391. doi: 10.1371/journal.pcbi.1004391 (PMC4583433; doi:10.1371/journal.pcbi.1004391)
Supplement: S1 Dataset — The annotation guidelines are included in the dataset. (ZIP) [file pcbi.1004391.s004.zip › development/22009537.ann]

T1	MiRNA 0 7	miR-221
T2	MiRNA 353 360	miR-221
T3	MiRNA 488 495	miR-221
T4	MiRNA 606 613	miR-221
T5	MiRNA 625 632	miR-221
T6	MiRNA 752 759	miR-221
T7	MiRNA 782 789	miR-221
T8	MiRNA 988 995	miR-221
T9	MiRNA 1233 1240	miR-221
