# Supplementary material for: miRTex: A Text Mining System for miRNA-Gene Relation Extraction
Source: PLoS Comput Biol. 2015 Sep 25;11(9):e1004391. doi: 10.1371/journal.pcbi.1004391 (PMC4583433; doi:10.1371/journal.pcbi.1004391)
Supplement: S1 Dataset — The annotation guidelines are included in the dataset. (ZIP) [file pcbi.1004391.s004.zip › development/22012398.ann]

T1	Gene 806 812	SREBF2
T2	Gene 817 823	SREBF1
T3	Gene 913 918	ABCA1
T4	Gene 1258 1269	SREBF1 gene
T5	Gene 1463 1468	ABCA1
T6	Gene 1684 1688	CROT
T7	Gene 1690 1695	CPT1A
T8	Gene 1697 1702	HADHB
T9	Gene 1707 1713	PRKAA1
T10	Gene 1785 1791	SREBF1
T11	Gene 1793 1797	FASN
T12	Gene 1799 1803	ACLY
T13	Gene 1808 1813	ACACA
T14	MiRNA 14 21	miR-33a
T15	MiRNA 655 667	MicroRNA-33a
T16	MiRNA 672 684	microRNA-33b
T17	MiRNA 686 693	miR-33a
T18	MiRNA 1013 1020	miR-33a
T19	MiRNA 1220 1227	miR-33b
T20	MiRNA 1411 1418	miR-33a
T21	MiRNA 1423 1430	miR-33b
T22	MiRNA 1547 1553	miR-33
T23	MiRNA 1630 1636	miR-33
T24	MiRNA 2096 2103	miR-33a
T25	MiRNA 2108 2115	miR-33b
T26	MiRNA 694 695	b
T27	MiRNA 22 23	b
*	Equiv T17 T15
*	Equiv T26 T16
