# Supplementary material for: miRTex: A Text Mining System for miRNA-Gene Relation Extraction
Source: PLoS Comput Biol. 2015 Sep 25;11(9):e1004391. doi: 10.1371/journal.pcbi.1004391 (PMC4583433; doi:10.1371/journal.pcbi.1004391)
Supplement: S1 Dataset — The annotation guidelines are included in the dataset. (ZIP) [file pcbi.1004391.s004.zip › development/22058146.ann]

T1	MiRNA 110 117	mir-30d
T2	MiRNA 399 406	mir-30d
T3	MiRNA 430 437	mir-30d
T4	MiRNA 544 551	mir-30d
T5	MiRNA 666 673	mir-30d
T6	MiRNA 835 842	mir-30d
T7	Gene 910 933	apoptotic caspase CASP3
