# Supplementary material for: miRTex: A Text Mining System for miRNA-Gene Relation Extraction
Source: PLoS Comput Biol. 2015 Sep 25;11(9):e1004391. doi: 10.1371/journal.pcbi.1004391 (PMC4583433; doi:10.1371/journal.pcbi.1004391)
Supplement: S1 Dataset — The annotation guidelines are included in the dataset. (ZIP) [file pcbi.1004391.s004.zip › development/22100809.ann]

T1	Gene 44 53	PPARalpha
T2	Gene 55 60	LRH-1
T3	Gene 65 68	SHP
T4	Gene 257 266	PPARalpha
T5	Gene 271 276	LRH-1
T6	Gene 329 338	PPARalpha
T7	Gene 339 344	LRH-1
T8	Gene 369 372	SHP
T9	Gene 466 469	SHP
T10	Gene 522 527	LRH-1
T11	Gene 579 583	ZEB1
T12	Gene 620 629	PPARalpha
T13	Gene 634 639	LRH-1
T14	Gene 712 715	SHP
T15	MiRNA 14 22	miR-200c
T16	MiRNA 100 108	miR-200c
T17	MiRNA 164 172	miR-200c
T18	MiRNA 303 311	miR-200c
T19	MiRNA 553 561	miR-200c
T20	MiRNA 670 678	miR-200c
T21	MiRNA 770 778	miR-200c
T22	MiRNA 834 842	miR-200c
T23	Gene 588 592	ZEB2
