# Supplementary material for: miRTex: A Text Mining System for miRNA-Gene Relation Extraction
Source: PLoS Comput Biol. 2015 Sep 25;11(9):e1004391. doi: 10.1371/journal.pcbi.1004391 (PMC4583433; doi:10.1371/journal.pcbi.1004391)
Supplement: S1 Dataset — The annotation guidelines are included in the dataset. (ZIP) [file pcbi.1004391.s004.zip › development/22161164.ann]

T7	Gene 1557 1560	p21
T10	Gene 1687 1690	p21
T11	Gene 1739 1742	p21
T13	Gene 2032 2035	p21
T14	MiRNA 14 25	microRNA-17
T15	MiRNA 313 319	miR-21
T16	MiRNA 339 348	miR-17-92
T17	MiRNA 662 668	miR-17
T18	MiRNA 677 683	miR-21
T19	MiRNA 696 703	miR-92a
T20	MiRNA 829 835	miR-17
T21	MiRNA 1499 1505	miR-17
T22	MiRNA 1710 1716	miR-17
T23	MiRNA 2057 2063	miR-17
T1	Gene 1519 1555	cyclin-dependent kinase inhibitor 1A
*	Equiv T1 T7
