# Supplementary material for: miRTex: A Text Mining System for miRNA-Gene Relation Extraction
Source: PLoS Comput Biol. 2015 Sep 25;11(9):e1004391. doi: 10.1371/journal.pcbi.1004391 (PMC4583433; doi:10.1371/journal.pcbi.1004391)
Supplement: S1 Dataset — The annotation guidelines are included in the dataset. (ZIP) [file pcbi.1004391.s004.zip › development/22189820.ann]

T1	Gene 1152 1164	Ago2 protein
T2	MiRNA 65 77	microRNA-122
T3	MiRNA 588 600	microRNA-122
T4	MiRNA 602 609	miR-122
T5	MiRNA 1037 1044	miR-122
T6	MiRNA 1301 1308	miR-122
T7	MiRNA 1420 1427	miR-122
T8	MiRNA 1623 1630	miR-122
T9	MiRNA 1711 1718	miR-122
