# Supplementary material for: miRTex: A Text Mining System for miRNA-Gene Relation Extraction
Source: PLoS Comput Biol. 2015 Sep 25;11(9):e1004391. doi: 10.1371/journal.pcbi.1004391 (PMC4583433; doi:10.1371/journal.pcbi.1004391)
Supplement: S1 Dataset — The annotation guidelines are included in the dataset. (ZIP) [file pcbi.1004391.s004.zip › development/22241991.ann]

T1	Gene 649 654	CD11b
T2	Gene 657 662	CD11c
T3	Gene 669 673	CD45
T4	MiRNA 442 454	microRNA-142
T5	MiRNA 456 463	miR-142
T6	MiRNA 893 900	miR-142
