# Supplementary material for: miRTex: A Text Mining System for miRNA-Gene Relation Extraction
Source: PLoS Comput Biol. 2015 Sep 25;11(9):e1004391. doi: 10.1371/journal.pcbi.1004391 (PMC4583433; doi:10.1371/journal.pcbi.1004391)
Supplement: S1 Dataset — The annotation guidelines are included in the dataset. (ZIP) [file pcbi.1004391.s004.zip › development/22244746.ann]

T2	Gene 709 714	Robo1
T3	Gene 716 720	Nrp1
T4	Gene 722 727	Epha3
T5	Gene 729 734	Unc5c
T6	Gene 736 739	Dcc
T7	Gene 741 745	Pak3
T8	Gene 959 965	Map2k1
T9	Gene 967 972	Igf1r
T10	Gene 974 978	Rara
T11	Gene 980 985	Runx1
T12	MiRNA 794 801	miR-152
T13	MiRNA 803 811	miR-146b
T14	MiRNA 813 823	miR-339-5p
T15	MiRNA 1021 1028	miR-370
T16	MiRNA 1030 1035	miR-9
T17	MiRNA 1037 1044	miR-672
T1	Gene 747 752	Limk4
