# Supplementary material for: miRTex: A Text Mining System for miRNA-Gene Relation Extraction
Source: PLoS Comput Biol. 2015 Sep 25;11(9):e1004391. doi: 10.1371/journal.pcbi.1004391 (PMC4583433; doi:10.1371/journal.pcbi.1004391)
Supplement: S1 Dataset — The annotation guidelines are included in the dataset. (ZIP) [file pcbi.1004391.s004.zip › development/22265691.ann]

T1	Gene 68 73	Ptf1a
T2	Gene 172 177	Ptf1a
T3	Gene 284 289	Ptf1a
T4	Gene 409 414	Ptf1a
T5	Gene 486 491	Ptf1a
T6	Gene 600 605	Ptf1a
T7	Gene 716 721	Ptf1a
T8	Gene 975 980	Ptf1a
T9	MiRNA 0 7	MiR-18a
T10	MiRNA 633 640	miR-18a
T11	MiRNA 759 766	miR-18a
T12	MiRNA 860 867	miR-18a
