# Supplementary material for: miRTex: A Text Mining System for miRNA-Gene Relation Extraction
Source: PLoS Comput Biol. 2015 Sep 25;11(9):e1004391. doi: 10.1371/journal.pcbi.1004391 (PMC4583433; doi:10.1371/journal.pcbi.1004391)
Supplement: S1 Dataset — The annotation guidelines are included in the dataset. (ZIP) [file pcbi.1004391.s004.zip › development/22289545.ann]

T3	MiRNA 24 35	microRNA-21
T4	MiRNA 132 143	microRNA-21
T5	MiRNA 145 151	miR-21
T6	MiRNA 290 296	miR-21
T7	MiRNA 397 403	miR-21
T8	MiRNA 572 578	miR-21
T9	MiRNA 635 641	miR-21
T10	MiRNA 989 995	miR-21
T11	MiRNA 1096 1102	miR-21
