# Supplementary material for: miRTex: A Text Mining System for miRNA-Gene Relation Extraction
Source: PLoS Comput Biol. 2015 Sep 25;11(9):e1004391. doi: 10.1371/journal.pcbi.1004391 (PMC4583433; doi:10.1371/journal.pcbi.1004391)
Supplement: S1 Dataset — The annotation guidelines are included in the dataset. (ZIP) [file pcbi.1004391.s004.zip › development/22289545.txt]

Increased expression of microRNA-21and its association with chemotherapeutic response in human colorectal cancer. The expression of microRNA-21 (miR-21) was determined in 42 patients with colorectal cancer (CRC) using real-time reverse transcription-polymerase chain reaction. The level of miR-21 in CRC tumour tissue was compared with paired normal adjacent tissue (NAT) and the relationships of miR-21 levels to clinicopathological characteristics and pathological tumour response to neoadjuvant chemotherapy were investigated. There was a significantly higher level of miR-21 in CRC tumour tissue than in NAT and high expression of miR-21 was significantly correlated with advanced clinical stage and poor cell differentiation. Receiver operating characteristic curve analysis indicated a maximum optimal cut-off cycle threshold value of 10.32 for differentiating pathological responders from non-responders, with a sensitivity of 80.0% and specificity of 88.2%. These data showed that miR-21 was significantly overexpressed in CRC tumour tissue and was associated with advanced CRC, and that miR-21 may be a potential candidate biomarker for predicting pathological tumour response to chemotherapy.
