# Supplementary material for: miRTex: A Text Mining System for miRNA-Gene Relation Extraction
Source: PLoS Comput Biol. 2015 Sep 25;11(9):e1004391. doi: 10.1371/journal.pcbi.1004391 (PMC4583433; doi:10.1371/journal.pcbi.1004391)
Supplement: S1 Dataset — The annotation guidelines are included in the dataset. (ZIP) [file pcbi.1004391.s004.zip › development/22290424.ann]

T1	Gene 61 70	MutLalpha
T2	Gene 382 391	MutLalpha
T3	Gene 393 397	MLH1
T4	Gene 398 402	PMS2
T5	Gene 494 503	MutLalpha
T6	Gene 574 578	MLH1
T7	Gene 730 739	MutLalpha
T8	Gene 861 870	MutLalpha
T9	Gene 947 956	MutLalpha
T10	Gene 1056 1065	MutLalpha
T11	Gene 1088 1092	MLH1
T12	Gene 1134 1138	MLH1
T13	MiRNA 583 591	miR-422a
T14	MiRNA 769 781	pri-miR-422a
T16	MiRNA 1033 1041	miR-422a
T15	MiRNA 789 797	miR-422a
