# Supplementary material for: miRTex: A Text Mining System for miRNA-Gene Relation Extraction
Source: PLoS Comput Biol. 2015 Sep 25;11(9):e1004391. doi: 10.1371/journal.pcbi.1004391 (PMC4583433; doi:10.1371/journal.pcbi.1004391)
Supplement: S1 Dataset — The annotation guidelines are included in the dataset. (ZIP) [file pcbi.1004391.s004.zip › development/22291613.ann]

T1	Gene 237 242	FoxP1
T2	Gene 350 355	FoxP1
T3	Gene 437 442	FoxP1
T4	Gene 490 494	Lhx3
T5	Gene 499 502	Hb9
T6	Gene 574 579	FoxP1
T7	Gene 1134 1139	FoxP1
T8	MiRNA 33 38	miR-9
T9	MiRNA 404 409	miR-9
T10	MiRNA 532 537	miR-9
T11	MiRNA 629 634	miR-9
T12	MiRNA 1045 1050	miR-9
T13	MiRNA 1077 1082	miR-9
T14	MiRNA 1115 1120	miR-9
