# Supplementary material for: miRTex: A Text Mining System for miRNA-Gene Relation Extraction
Source: PLoS Comput Biol. 2015 Sep 25;11(9):e1004391. doi: 10.1371/journal.pcbi.1004391 (PMC4583433; doi:10.1371/journal.pcbi.1004391)
Supplement: S1 Dataset — The annotation guidelines are included in the dataset. (ZIP) [file pcbi.1004391.s004.zip › development/22311263.ann]

T7	Gene 865 870	Smad4
T9	Gene 1125 1130	Smad4
T10	MiRNA 18 31	microRNA-146a
T11	MiRNA 606 619	microRNA-146a
T12	MiRNA 621 631	miRNA-146a
T13	MiRNA 728 738	miRNA-146a
T14	MiRNA 935 945	miRNA-146a
