# Supplementary material for: miRTex: A Text Mining System for miRNA-Gene Relation Extraction
Source: PLoS Comput Biol. 2015 Sep 25;11(9):e1004391. doi: 10.1371/journal.pcbi.1004391 (PMC4583433; doi:10.1371/journal.pcbi.1004391)
Supplement: S1 Dataset — The annotation guidelines are included in the dataset. (ZIP) [file pcbi.1004391.s004.zip › development/22408260.ann]

T1	MiRNA 49 61	microRNA-155
T2	MiRNA 315 327	microRNA-155
T3	MiRNA 329 336	miR-155
T4	MiRNA 401 408	miR-155
T5	MiRNA 467 474	miR-155
T6	MiRNA 572 579	miR-155
T7	MiRNA 704 711	miR-155
T8	MiRNA 745 752	miR-155
T9	MiRNA 787 794	miR-155
T10	MiRNA 876 883	miR-155
T11	MiRNA 1022 1029	miR-155
T12	MiRNA 1069 1076	miR-155
