# Supplementary material for: miRTex: A Text Mining System for miRNA-Gene Relation Extraction
Source: PLoS Comput Biol. 2015 Sep 25;11(9):e1004391. doi: 10.1371/journal.pcbi.1004391 (PMC4583433; doi:10.1371/journal.pcbi.1004391)
Supplement: S1 Dataset — The annotation guidelines are included in the dataset. (ZIP) [file pcbi.1004391.s004.zip › development/22425976.ann]

T1	MiRNA 520 525	mir-1
T2	MiRNA 513 518	let-7
T3	MiRNA 527 528	7
T4	MiRNA 530 531	9
T5	MiRNA 533 535	21
T6	MiRNA 537 539	22
T7	MiRNA 541 543	92
T8	MiRNA 545 547	96
T9	MiRNA 549 552	122
T10	MiRNA 554 557	126
T11	MiRNA 559 562	128
T12	MiRNA 564 567	129
T13	MiRNA 569 572	132
T14	MiRNA 574 577	133
T15	MiRNA 579 582	142
T16	MiRNA 584 587	144
T17	MiRNA 589 592	147
T18	MiRNA 594 597	148
T19	MiRNA 599 602	196
T20	MiRNA 604 607	202
T21	MiRNA 609 612	212
T22	MiRNA 614 617	223
T23	MiRNA 619 622	375
T24	MiRNA 624 627	429
T25	MiRNA 629 632	430
T26	MiRNA 634 637	449
T27	MiRNA 639 642	451
T28	MiRNA 644 647	457
T29	MiRNA 649 652	466
T30	MiRNA 654 657	682
T31	MiRNA 659 662	700
T32	MiRNA 664 668	1388
T33	MiRNA 670 674	1594
T34	MiRNA 676 680	1600
T35	MiRNA 682 686	1607
T36	MiRNA 688 692	1616
T37	MiRNA 694 698	1642
T38	MiRNA 700 704	1681
T39	MiRNA 706 710	1701
T40	MiRNA 712 716	1720
T41	MiRNA 718 722	1772
T42	MiRNA 724 728	1782
T43	MiRNA 730 734	1787
T44	MiRNA 736 740	1814
T45	MiRNA 742 746	2189
T46	MiRNA 751 755	3540
