# Supplementary material for: miRTex: A Text Mining System for miRNA-Gene Relation Extraction
Source: PLoS Comput Biol. 2015 Sep 25;11(9):e1004391. doi: 10.1371/journal.pcbi.1004391 (PMC4583433; doi:10.1371/journal.pcbi.1004391)
Supplement: S1 Dataset — The annotation guidelines are included in the dataset. (ZIP) [file pcbi.1004391.s004.zip › development/22431589.ann]

T2	Gene 10 14	TP53
T6	Gene 219 222	p53
T8	Gene 243 246	p53
T9	Gene 323 326	MYC
T10	Gene 362 365	p53
T11	Gene 401 405	Mdm2
T12	Gene 410 414	TSC1
T13	Gene 449 452	p53
T14	Gene 461 465	mTOR
T15	Gene 467 496	mammalian target of rapamycin
T16	Gene 670 673	p53
T17	Gene 685 688	MYC
T19	Gene 775 778	p53
T20	Gene 1024 1027	p53
T21	MiRNA 185 191	miR-25
T22	MiRNA 337 343	miR-25
T23	MiRNA 719 725	miR-25
T24	MiRNA 838 844	miR-25
T25	MiRNA 983 989	miR-25
T1	MiRNA 196 199	-32
T3	MiRNA 348 351	-32
T4	MiRNA 730 733	-32
T5	Gene 675 679	E2F1
T7	MiRNA 849 852	-32
T18	MiRNA 994 997	-32
T26	Gene 314 318	E2F1
