# Supplementary material for: miRTex: A Text Mining System for miRNA-Gene Relation Extraction
Source: PLoS Comput Biol. 2015 Sep 25;11(9):e1004391. doi: 10.1371/journal.pcbi.1004391 (PMC4583433; doi:10.1371/journal.pcbi.1004391)
Supplement: S1 Dataset — The annotation guidelines are included in the dataset. (ZIP) [file pcbi.1004391.s004.zip › development/22438098.ann]

T1	Gene 52 58	SLC6A4
T2	Gene 310 316	SLC6A4
T4	Gene 707 713	SLC6A4
T5	Gene 1459 1465	SLC6A4
T6	Gene 1674 1680	SLC6A4
T7	Gene 1960 1966	SLC6A4
T8	MiRNA 372 383	pri-miR-325
T9	MiRNA 1907 1918	pri-miR-325
T10	MiRNA 24 40	pri-microRNA 325
T11	MiRNA 354 370	pri-microRNA 325
