# Supplementary material for: miRTex: A Text Mining System for miRNA-Gene Relation Extraction
Source: PLoS Comput Biol. 2015 Sep 25;11(9):e1004391. doi: 10.1371/journal.pcbi.1004391 (PMC4583433; doi:10.1371/journal.pcbi.1004391)
Supplement: S1 Dataset — The annotation guidelines are included in the dataset. (ZIP) [file pcbi.1004391.s004.zip › development/22442111.ann]

T5	Gene 1134 1138	Ago1
T6	Gene 1142 1146	Ago2
T8	MiRNA 79 85	miR-7a
T9	MiRNA 1538 1545	miR-27a
T10	MiRNA 1605 1612	miR-26a
T11	MiRNA 1652 1658	miR-7a
T1	MiRNA 819 829	miR-m88-1*
T2	MiRNA 863 872	miR-m01-1
T3	MiRNA 914 926	miR-m01-1-3p
